# Supplementary material for: 3-Methyl-1,5-diphenyl-4,5-dihydro-1H-pyrazole
Source: Acta Crystallogr Sect E Struct Rep Online. 2013 Mar 28;69(Pt 4):o602. doi: 10.1107/S1600536813007575 (PMC3629642; doi:10.1107/S1600536813007575)
Supplement: Supplementary file 1 [file e-69-0o602-sup1.cif]

##############################################################################
#                                                                            #
# This CIF contains the data in a paper accepted for publication in          #
# Acta Crystallographica Section E. It conforms to the requirements of       #
# Notes for Authors for Acta Crystallographica Section E, and has been       #
# peer reviewed under the auspices of the IUCr Commission on Journals.       #
#                                                                            #
# Full details of the Crystallographic Information File format               #
# are given in the paper "The Crystallographic Information File (CIF):       #
# a New Standard Archive File for Crystallography" by S. R. Hall, F. H.      #
# Allen and I. D. Brown [Acta Cryst. (1991), A47, 655-685].                  #
#                                                                            #
# The current version of the core CIF dictionary is obtainable from          #
# ftp://ftp.iucr.org/pub/cif_core.dic.                                       #
#                                                                            #
# Software is freely available for graphical display of the structure(s)     #
# in this CIF. For information consult the CIF software page                 #
# http://www.iucr.org/resources/cif/software.                                #
#                                                                            #
# This file may be used for bona fide research purposes within the           #
# scientific community so long as proper attribution is given to the journal # 
# article from which it was obtained.                                        #
#                                                                            #
##############################################################################
data_global
_audit_creation_method     'PLATON <TABLE ACC> option'
_journal_date_recd_electronic     2013-03-06
_journal_date_accepted     2013-03-19
_journal_name_full     'Acta Crystallographica, Section E'
_journal_year     2013
_journal_volume     69
_journal_issue      4
_journal_page_first     o602
_journal_page_last     o602
_journal_paper_category     QO
_journal_paper_doi     10.1107/S1600536813007575
_journal_coeditor_code     HB7053
_publ_contact_author_name     'Dr. Lokanath N. K.'
_publ_contact_author_address
;
Department of Studies in Physics
Manasagangotri
University of Mysore
Mysore 570 006
India
;
_publ_contact_author_email     'lokanath@physics.uni-mysore.ac.in'
_publ_contact_author_fax     '+91-821-2419333'
_publ_contact_author_phone     '+91-821-2419610'
_publ_section_title
;
3-Methyl-1,5-diphenyl-4,5-dihydro-1<i>H</i>-pyrazole
;
loop_
    _publ_author_name
    _publ_author_address
    'Manjula, M.'
;
Department of Studies in Physics
Manasagangotri,
University of Mysore,
Mysore 570 006, India
;
    'Jayaroopa, P.'
;
Post Graduate Department of Chemistry
Yuvaraja's College,
University of Mysore,
Mysore 570 006, India
;
    'Manjunath, B. C.'
;
Department of Studies in Physics
Manasagangotri,
University of Mysore,
Mysore 570 006, India
;
    'Ajay kumar, K.'
;
Post Graduate Department of Chemistry
Yuvaraja's College,
University of Mysore,
Mysore 570 006, India
;
    'Lokanath, N. K.'
;
Department of Studies in Physics
Manasagangotri,
University of Mysore,
Mysore 570 006, India
;
data_I
_chemical_name_systematic
;
3-Methyl-1,5-diphenyl-4,5-dihydro-1<i>H</i>-pyrazole
;
_chemical_name_common     'C16 H16 N2'
_chemical_formula_moiety     'C16 H16 N2'
_chemical_formula_sum     'C16 H16 N2'
_chemical_formula_structural     'C16 H16 N2'
_chemical_formula_iupac     'C16 H16 N2'
_chemical_formula_weight     236.31
_chemical_melting_point     ?
_chemical_melting_point_gt     363
_chemical_melting_point_lt     365
_symmetry_cell_setting     monoclinic
_symmetry_space_group_name_H-M     'C c'
_symmetry_space_group_name_Hall     'C -2yc'
loop_
    _symmetry_equiv_pos_site_id
    _symmetry_equiv_pos_as_xyz
    1 x,y,z
    2 x,-y,1/2+z
    3 1/2+x,1/2+y,z
    4 1/2+x,1/2-y,1/2+z
_cell_length_a     18.1224(17)
_cell_length_b     7.8055(6)
_cell_length_c     12.5057(13)
_cell_angle_alpha     90
_cell_angle_beta     132.207(9)
_cell_angle_gamma     90
_cell_volume     1310.3(3)
_cell_formula_units_Z     4
_cell_measurement_reflns_used     2973
_cell_measurement_theta_min     3.0
_cell_measurement_theta_max     27.6
_cell_measurement_temperature     301
_cell_special_details
;
;
_exptl_crystal_description     'block'
_exptl_crystal_colour     'pale yellow'
_exptl_crystal_size_max     0.32
_exptl_crystal_size_mid     0.20
_exptl_crystal_size_min     0.18
_exptl_crystal_size_rad     ?
_exptl_crystal_density_diffrn     1.198
_exptl_crystal_density_meas     ?
_exptl_crystal_density_method     'Not Measured'
_exptl_crystal_F_000     504
_exptl_absorpt_coefficient_mu     0.071
_exptl_absorpt_correction_type     none
_exptl_absorpt_process_details     ?
_exptl_absorpt_correction_T_min     ?
_exptl_absorpt_correction_T_max     ?
_exptl_special_details
;
;
_diffrn_ambient_temperature     301
_diffrn_radiation_type     'MoK\a'
_diffrn_radiation_wavelength     0.71073
_diffrn_radiation_source     'fine-focus sealed tube'
_diffrn_radiation_monochromator     graphite
_diffrn_measurement_device_type     'Oxford Diffraction Xcalibur Eos'
_diffrn_measurement_method     '\w scans'
_diffrn_detector_area_resol_mean     16.0839
_diffrn_reflns_number     11856
_diffrn_reflns_av_R_equivalents     0.0333
_diffrn_reflns_av_sigmaI/netI     0.0283
_diffrn_reflns_theta_min     3.02
_diffrn_reflns_theta_max     27.57
_diffrn_reflns_theta_full     27.57
_diffrn_measured_fraction_theta_max     0.995
_diffrn_measured_fraction_theta_full     0.995
_diffrn_reflns_limit_h_min     -23
_diffrn_reflns_limit_h_max     23
_diffrn_reflns_limit_k_min     -10
_diffrn_reflns_limit_k_max     10
_diffrn_reflns_limit_l_min     -16
_diffrn_reflns_limit_l_max     16
_diffrn_reflns_reduction_process
;
;
_refine_special_details
;
Refinement on <i>F</i>^2^ for ALL reflections except those flagged by the user
for potential systematic errors. Weighted <i>R</i>-factors <i>wR</i> and all
goodnesses of fit <i>S</i> are based on <i>F</i>^2^, conventional
<i>R</i>-factors <i>R</i> are based on <i>F</i>, with <i>F</i> set to zero for
negative <i>F</i>^2^. The observed criterion of <i>F</i>^2^ > \s(<i>F</i>^2^)
is used only for calculating -<i>R</i>-factor-obs <i>etc</i>. and is not
relevant to the choice of reflections for refinement. <i>R</i>-factors based
on <i>F</i>^2^ are statistically about twice as large as those based on
<i>F</i>, and <i>R</i>-factors based on ALL data will be even larger.
;
_reflns_number_total     2973
_reflns_number_gt     2362
_reflns_threshold_expression     I>2\s(I)
_refine_ls_structure_factor_coef     Fsqd
_refine_ls_matrix_type     full
_refine_ls_R_factor_all     0.0524
_refine_ls_R_factor_gt     0.0373
_refine_ls_wR_factor_gt     0.1154
_refine_ls_wR_factor_ref     0.1307
_refine_ls_goodness_of_fit_ref     0.905
_refine_ls_restrained_S_all     0.905
_refine_ls_number_reflns     2973
_refine_ls_number_parameters     165
_refine_ls_number_restraints     2
_refine_ls_number_constraints     ?
_refine_ls_hydrogen_treatment     constr
_refine_ls_weighting_scheme     calc
_refine_ls_weighting_details
                 'calc w=1/[\s^2^(Fo^2^)+(0.1000P)^2^] where P=(Fo^2^+2Fc^2^)/3'
_atom_sites_solution_hydrogens     geom
_atom_sites_solution_primary     direct
_atom_sites_solution_secondary     difmap
_refine_ls_shift/su_max     0.001
_refine_ls_shift/su_mean     0.000
_refine_diff_density_max     0.135
_refine_diff_density_min     -0.103
_refine_ls_extinction_method     none
_refine_ls_extinction_coef     ?
loop_
    _atom_type_symbol
    _atom_type_description
    _atom_type_scat_dispersion_real
    _atom_type_scat_dispersion_imag
    _atom_type_scat_source
    C C 0.0033 0.0016 ' International Tables Vol C Tables 4.2.6.8 and 6.1.1.4'
    H H 0.0000 0.0000 ' International Tables Vol C Tables 4.2.6.8 and 6.1.1.4'
    N N 0.0061 0.0033 ' International Tables Vol C Tables 4.2.6.8 and 6.1.1.4'
_computing_data_collection     'CrysAlisPRO (Oxford Diffraction, 2009)'
_computing_cell_refinement     'CrysAlisPRO (Oxford Diffraction, 2009)'
_computing_data_reduction     'CrysAlisPRO (Oxford Diffraction, 2009)'
_computing_structure_solution     'SHELXS97 (Sheldrick, 2008)'
_computing_structure_refinement     'SHELXL97 (Sheldrick, 2008)'
_computing_molecular_graphics     'Mercury (Macrae <i>et al.</i>, 2006)'
_computing_publication_material     'Mercury (Macrae <i>et al.</i>, 2006)'
loop_
    _atom_site_type_symbol
    _atom_site_label
    _atom_site_fract_x
    _atom_site_fract_y
    _atom_site_fract_z
    _atom_site_U_iso_or_equiv
    _atom_site_thermal_displace_type
    _atom_site_calc_flag
    _atom_site_refinement_flags
    _atom_site_occupancy
    _atom_site_disorder_assembly
    _atom_site_disorder_group
    N N1 0.57189(12) 0.5350(3) 0.53221(17) 0.0583(6) Uani d . 1.000 . .
    N N2 0.63012(12) 0.5538(2) 0.49747(18) 0.0528(5) Uani d . 1.000 . .
    C C1 0.43700(15) 0.4218(3) 0.2954(2) 0.0539(6) Uani d . 1.000 . .
    C C2 0.34060(17) 0.3632(3) 0.1948(2) 0.0683(7) Uani d . 1.000 . .
    C C3 0.27852(16) 0.3631(3) 0.2214(3) 0.0694(7) Uani d . 1.000 . .
    C C4 0.31410(16) 0.4245(3) 0.3516(3) 0.0617(7) Uani d . 1.000 . .
    C C5 0.41076(14) 0.4857(2) 0.4546(2) 0.0529(6) Uani d . 1.000 . .
    C C6 0.47391(13) 0.4829(2) 0.42818(19) 0.0439(5) Uani d . 1.000 . .
    C C7 0.62148(15) 0.5986(2) 0.6767(2) 0.0487(5) Uani d . 1.000 . .
    C C8 0.58591(12) 0.7740(2) 0.67789(18) 0.0425(5) Uani d . 1.000 . .
    C C9 0.53469(16) 0.8844(3) 0.5615(2) 0.0558(6) Uani d . 1.000 . .
    C C10 0.50989(18) 1.0475(3) 0.5715(3) 0.0710(8) Uani d . 1.000 . .
    C C11 0.53636(18) 1.1018(3) 0.6979(3) 0.0725(9) Uani d . 1.000 . .
    C C12 0.58650(17) 0.9929(3) 0.8138(3) 0.0644(8) Uani d . 1.000 . .
    C C13 0.61057(14) 0.8294(3) 0.80360(19) 0.0502(6) Uani d . 1.000 . .
    C C14 0.73007(16) 0.6028(3) 0.7433(2) 0.0618(6) Uani d . 1.000 . .
    C C15 0.71843(15) 0.5947(2) 0.6134(2) 0.0563(6) Uani d . 1.000 . .
    C C16 0.8000(2) 0.6260(4) 0.6152(4) 0.0878(11) Uani d . 1.000 . .
    H H1 0.47760 0.42050 0.27480 0.0650 Uiso c R 1.000 . .
    H H2 0.31700 0.32270 0.10660 0.0820 Uiso c R 1.000 . .
    H H3 0.21360 0.32240 0.15260 0.0830 Uiso c R 1.000 . .
    H H4 0.27280 0.42500 0.37110 0.0740 Uiso c R 1.000 . .
    H H5 0.43330 0.52860 0.54160 0.0640 Uiso c R 1.000 . .
    H H7 0.61430 0.51580 0.72810 0.0580 Uiso c R 1.000 . .
    H H9 0.51670 0.84890 0.47570 0.0670 Uiso c R 1.000 . .
    H H10 0.47520 1.12070 0.49240 0.0850 Uiso c R 1.000 . .
    H H11 0.52030 1.21200 0.70480 0.0870 Uiso c R 1.000 . .
    H H12 0.60430 1.02910 0.89940 0.0770 Uiso c R 1.000 . .
    H H13 0.64380 0.75570 0.88220 0.0600 Uiso c R 1.000 . .
    H H14A 0.76320 0.70760 0.79730 0.0740 Uiso c R 1.000 . .
    H H14B 0.76730 0.50530 0.80630 0.0740 Uiso c R 1.000 . .
    H H16A 0.77370 0.62300 0.51830 0.1320 Uiso c R 1.000 . .
    H H16B 0.85000 0.53900 0.67170 0.1320 Uiso c R 1.000 . .
    H H16C 0.82900 0.73640 0.65690 0.1320 Uiso c R 1.000 . .
loop_
    _atom_site_aniso_label
    _atom_site_aniso_U_11
    _atom_site_aniso_U_22
    _atom_site_aniso_U_33
    _atom_site_aniso_U_12
    _atom_site_aniso_U_13
    _atom_site_aniso_U_23
    N1 0.0465(9) 0.0796(11) 0.0514(9) -0.0147(8) 0.0339(8) -0.0253(8)
    N2 0.0518(9) 0.0527(8) 0.0596(9) -0.0064(7) 0.0397(8) -0.0083(7)
    C1 0.0477(11) 0.0618(11) 0.0449(9) 0.0008(8) 0.0281(9) -0.0037(9)
    C2 0.0521(12) 0.0800(14) 0.0474(11) -0.0079(10) 0.0231(10) -0.0109(10)
    C3 0.0457(11) 0.0665(13) 0.0668(14) -0.0070(9) 0.0259(11) -0.0034(10)
    C4 0.0532(11) 0.0519(10) 0.0866(15) 0.0036(9) 0.0497(11) 0.0054(10)
    C5 0.0551(11) 0.0494(10) 0.0590(11) -0.0021(8) 0.0403(10) -0.0077(8)
    C6 0.0413(9) 0.0383(7) 0.0461(9) 0.0022(7) 0.0269(8) -0.0015(7)
    C7 0.0479(9) 0.0476(9) 0.0425(9) -0.0016(7) 0.0271(8) -0.0040(7)
    C8 0.0391(8) 0.0454(8) 0.0420(8) -0.0051(7) 0.0269(7) -0.0026(7)
    C9 0.0574(11) 0.0567(11) 0.0491(10) 0.0004(8) 0.0341(9) 0.0071(8)
    C10 0.0650(14) 0.0544(11) 0.0800(16) 0.0095(10) 0.0431(13) 0.0199(11)
    C11 0.0664(14) 0.0499(12) 0.110(2) 0.0015(9) 0.0628(15) -0.0042(12)
    C12 0.0686(14) 0.0652(13) 0.0789(15) -0.0099(10) 0.0575(13) -0.0201(11)
    C13 0.0490(10) 0.0567(10) 0.0457(10) -0.0039(8) 0.0322(9) -0.0032(8)
    C14 0.0480(11) 0.0595(11) 0.0545(11) 0.0037(9) 0.0249(9) -0.0119(9)
    C15 0.0463(11) 0.0505(10) 0.0644(12) -0.0024(8) 0.0340(10) -0.0060(9)
    C16 0.0631(15) 0.105(2) 0.100(2) -0.0193(14) 0.0567(15) -0.0180(16)
_geom_special_details
;
Bond distances, angles <i>etc</i>. have been calculated using the rounded
fractional coordinates. All su's are estimated from the variances of the
(full) variance-covariance matrix. The cell e.s.d.'s are taken into account in
the estimation of distances, angles and torsion angles
;
loop_
    _geom_bond_atom_site_label_1
    _geom_bond_atom_site_label_2
    _geom_bond_site_symmetry_1
    _geom_bond_site_symmetry_2
    _geom_bond_distance
    _geom_bond_publ_flag
    N1 N2 . . 1.393(4) n
    N1 C6 . . 1.381(3) n
    N1 C7 . . 1.462(3) n
    N2 C15 . . 1.284(3) n
    C1 C2 . . 1.375(4) no
    C1 C6 . . 1.393(3) no
    C2 C3 . . 1.371(5) no
    C3 C4 . . 1.373(4) no
    C4 C5 . . 1.387(4) no
    C5 C6 . . 1.388(4) no
    C7 C8 . . 1.518(3) no
    C7 C14 . . 1.538(4) no
    C8 C9 . . 1.381(3) no
    C8 C13 . . 1.384(3) no
    C9 C10 . . 1.383(4) no
    C10 C11 . . 1.375(4) no
    C11 C12 . . 1.371(4) no
    C12 C13 . . 1.382(4) no
    C14 C15 . . 1.492(3) no
    C15 C16 . . 1.484(6) no
    C1 H1 . . 0.9300 no
    C2 H2 . . 0.9300 no
    C3 H3 . . 0.9300 no
    C4 H4 . . 0.9300 no
    C5 H5 . . 0.9300 no
    C7 H7 . . 0.9800 no
    C9 H9 . . 0.9300 no
    C10 H10 . . 0.9300 no
    C11 H11 . . 0.9300 no
    C12 H12 . . 0.9300 no
    C13 H13 . . 0.9300 no
    C14 H14A . . 0.9700 no
    C14 H14B . . 0.9700 no
    C16 H16A . . 0.9600 no
    C16 H16B . . 0.9600 no
    C16 H16C . . 0.9600 no
loop_
    _geom_angle_atom_site_label_1
    _geom_angle_atom_site_label_2
    _geom_angle_atom_site_label_3
    _geom_angle_site_symmetry_1
    _geom_angle_site_symmetry_2
    _geom_angle_site_symmetry_3
    _geom_angle
    _geom_angle_publ_flag
    N2 N1 C6 . . . 120.09(17) n
    N2 N1 C7 . . . 112.6(2) n
    C6 N1 C7 . . . 126.7(2) n
    N1 N2 C15 . . . 107.8(2) n
    C2 C1 C6 . . . 120.1(3) no
    C1 C2 C3 . . . 121.6(2) no
    C2 C3 C4 . . . 118.6(3) no
    C3 C4 C5 . . . 121.0(3) no
    C4 C5 C6 . . . 120.2(2) no
    N1 C6 C1 . . . 120.5(3) n
    N1 C6 C5 . . . 121.00(18) n
    C1 C6 C5 . . . 118.5(2) no
    N1 C7 C8 . . . 113.95(16) n
    N1 C7 C14 . . . 100.2(2) n
    C8 C7 C14 . . . 111.89(18) no
    C7 C8 C9 . . . 122.80(19) no
    C7 C8 C13 . . . 118.56(16) no
    C9 C8 C13 . . . 118.55(19) no
    C8 C9 C10 . . . 120.5(2) no
    C9 C10 C11 . . . 120.3(2) no
    C10 C11 C12 . . . 119.7(2) no
    C11 C12 C13 . . . 120.1(3) no
    C8 C13 C12 . . . 120.8(2) no
    C7 C14 C15 . . . 102.47(18) no
    N2 C15 C14 . . . 113.4(3) n
    N2 C15 C16 . . . 122.1(2) n
    C14 C15 C16 . . . 124.5(2) no
    C2 C1 H1 . . . 120.00 no
    C6 C1 H1 . . . 120.00 no
    C1 C2 H2 . . . 119.00 no
    C3 C2 H2 . . . 119.00 no
    C2 C3 H3 . . . 121.00 no
    C4 C3 H3 . . . 121.00 no
    C3 C4 H4 . . . 120.00 no
    C5 C4 H4 . . . 119.00 no
    C4 C5 H5 . . . 120.00 no
    C6 C5 H5 . . . 120.00 no
    N1 C7 H7 . . . 110.00 no
    C8 C7 H7 . . . 110.00 no
    C14 C7 H7 . . . 110.00 no
    C8 C9 H9 . . . 120.00 no
    C10 C9 H9 . . . 120.00 no
    C9 C10 H10 . . . 120.00 no
    C11 C10 H10 . . . 120.00 no
    C10 C11 H11 . . . 120.00 no
    C12 C11 H11 . . . 120.00 no
    C11 C12 H12 . . . 120.00 no
    C13 C12 H12 . . . 120.00 no
    C8 C13 H13 . . . 120.00 no
    C12 C13 H13 . . . 120.00 no
    C7 C14 H14A . . . 111.00 no
    C7 C14 H14B . . . 111.00 no
    C15 C14 H14A . . . 111.00 no
    C15 C14 H14B . . . 111.00 no
    H14A C14 H14B . . . 109.00 no
    C15 C16 H16A . . . 109.00 no
    C15 C16 H16B . . . 109.00 no
    C15 C16 H16C . . . 109.00 no
    H16A C16 H16B . . . 110.00 no
    H16A C16 H16C . . . 110.00 no
    H16B C16 H16C . . . 109.00 no
loop_
    _geom_torsion_atom_site_label_1
    _geom_torsion_atom_site_label_2
    _geom_torsion_atom_site_label_3
    _geom_torsion_atom_site_label_4
    _geom_torsion_site_symmetry_1
    _geom_torsion_site_symmetry_2
    _geom_torsion_site_symmetry_3
    _geom_torsion_site_symmetry_4
    _geom_torsion
    _geom_torsion_publ_flag
    C6 N1 N2 C15 . . . . -176.91(18) no
    C7 N1 N2 C15 . . . . 11.2(2) no
    N2 N1 C6 C1 . . . . 10.6(3) no
    N2 N1 C6 C5 . . . . -171.14(17) no
    C7 N1 C6 C1 . . . . -178.8(2) no
    C7 N1 C6 C5 . . . . -0.5(3) no
    N2 N1 C7 C8 . . . . 101.5(3) no
    N2 N1 C7 C14 . . . . -18.2(2) no
    C6 N1 C7 C8 . . . . -69.7(3) no
    C6 N1 C7 C14 . . . . 170.6(2) no
    N1 N2 C15 C14 . . . . 1.8(2) no
    N1 N2 C15 C16 . . . . -179.6(2) no
    C6 C1 C2 C3 . . . . 0.1(3) no
    C2 C1 C6 N1 . . . . 177.2(2) no
    C2 C1 C6 C5 . . . . -1.1(3) no
    C1 C2 C3 C4 . . . . 0.5(4) no
    C2 C3 C4 C5 . . . . 0.1(4) no
    C3 C4 C5 C6 . . . . -1.1(3) no
    C4 C5 C6 N1 . . . . -176.63(19) no
    C4 C5 C6 C1 . . . . 1.7(3) no
    N1 C7 C8 C9 . . . . -18.0(4) no
    N1 C7 C8 C13 . . . . 165.6(2) no
    C14 C7 C8 C9 . . . . 94.8(3) no
    C14 C7 C8 C13 . . . . -81.6(3) no
    N1 C7 C14 C15 . . . . 17.20(19) no
    C8 C7 C14 C15 . . . . -103.93(19) no
    C7 C8 C9 C10 . . . . -175.5(3) no
    C13 C8 C9 C10 . . . . 0.8(4) no
    C7 C8 C13 C12 . . . . 175.1(3) no
    C9 C8 C13 C12 . . . . -1.4(4) no
    C8 C9 C10 C11 . . . . 0.3(5) no
    C9 C10 C11 C12 . . . . -0.8(6) no
    C10 C11 C12 C13 . . . . 0.2(6) no
    C11 C12 C13 C8 . . . . 0.9(5) no
    C7 C14 C15 N2 . . . . -12.9(2) no
    C7 C14 C15 C16 . . . . 168.6(2) no
_iucr_refine_instructions_details
;
TITL RED in Cc
CELL 0.71073 18.1224 7.8055 12.5057 90.000 132.207 90.000
ZERR 4.00 0.0017 0.0006 0.0013 0.000 0.009 0.000
LATT -7
SYMM x, -y, z+1/2
SFAC  C   H   N
UNIT   64   64   8
L.S. 4
BOND $H
ACTA
CONF
HTAB
FMAP 2
PLAN 20
WGHT    0.100000
EXTI    0.016045
FVAR       0.27075
MOLE   1
N1    3    0.571888    0.534987    0.532207    11.00000    0.04651    0.07961 =
         0.05140   -0.02530    0.03389   -0.01467
N2    3    0.630117    0.553843    0.497474    11.00000    0.05183    0.05265 =
         0.05956   -0.00829    0.03966   -0.00644
C1    1    0.436997    0.421757    0.295417    11.00000    0.04766    0.06181 =
         0.04493   -0.00366    0.02805    0.00082
AFIX  43
H1    2    0.477641    0.420523    0.274766    11.00000   -1.20000
AFIX   0
C2    1    0.340595    0.363196    0.194798    11.00000    0.05211    0.07996 =
         0.04742   -0.01089    0.02309   -0.00786
AFIX  43
H2    2    0.316954    0.322676    0.106616    11.00000   -1.20000
AFIX   0
C3    1    0.278523    0.363124    0.221379    11.00000    0.04572    0.06650 =
         0.06683   -0.00341    0.02593   -0.00696
AFIX  43
H3    2    0.213628    0.322375    0.152622    11.00000   -1.20000
AFIX   0
C4    1    0.314099    0.424461    0.351645    11.00000    0.05319    0.05189 =
         0.08662    0.00544    0.04975    0.00358
AFIX  43
H4    2    0.272756    0.424959    0.371069    11.00000   -1.20000
AFIX   0
C5    1    0.410759    0.485660    0.454630    11.00000    0.05514    0.04939 =
         0.05899   -0.00769    0.04028   -0.00209
AFIX  43
H5    2    0.433324    0.528631    0.541592    11.00000   -1.20000
AFIX   0
C6    1    0.473915    0.482910    0.428178    11.00000    0.04129    0.03828 =
         0.04606   -0.00152    0.02693    0.00220
C7    1    0.621476    0.598615    0.676697    11.00000    0.04788    0.04764 =
         0.04250   -0.00397    0.02707   -0.00157
AFIX  13
H7    2    0.614296    0.515779    0.728089    11.00000   -1.20000
AFIX   0
C8    1    0.585906    0.773961    0.677894    11.00000    0.03907    0.04537 =
         0.04203   -0.00259    0.02690   -0.00512
C9    1    0.534690    0.884444    0.561539    11.00000    0.05744    0.05666 =
         0.04908    0.00707    0.03405    0.00041
AFIX  43
H9    2    0.516723    0.848888    0.475740    11.00000   -1.20000
AFIX   0
C10   1    0.509895    1.047534    0.571546    11.00000    0.06503    0.05443 =
         0.07998    0.01994    0.04307    0.00948
AFIX  43
H10   2    0.475170    1.120737    0.492425    11.00000   -1.20000
AFIX   0
C11   1    0.536359    1.101835    0.697909    11.00000    0.06643    0.04989 =
         0.10997   -0.00420    0.06284    0.00153
AFIX  43
H11   2    0.520317    1.212001    0.704781    11.00000   -1.20000
AFIX   0
C12   1    0.586496    0.992932    0.813763    11.00000    0.06858    0.06520 =
         0.07892   -0.02014    0.05751   -0.00990
AFIX  43
H12   2    0.604343    1.029125    0.899351    11.00000   -1.20000
AFIX   0
C13   1    0.610574    0.829415    0.803598    11.00000    0.04903    0.05668 =
         0.04568   -0.00316    0.03225   -0.00386
AFIX  43
H13   2    0.643774    0.755737    0.882240    11.00000   -1.20000
AFIX   0
C14   1    0.730066    0.602804    0.743294    11.00000    0.04803    0.05946 =
         0.05454   -0.01194    0.02493    0.00371
AFIX  23
H14A  2    0.763177    0.707593    0.797331    11.00000   -1.20000
H14B  2    0.767342    0.505308    0.806272    11.00000   -1.20000
AFIX   0
C15   1    0.718429    0.594746    0.613449    11.00000    0.04627    0.05046 =
         0.06441   -0.00604    0.03404   -0.00236
C16   1    0.799990    0.626042    0.615221    11.00000    0.06314    0.10546 =
         0.10030   -0.01796    0.05674   -0.01929
AFIX 137
H16A  2    0.773725    0.622992    0.518276    11.00000   -1.50000
H16B  2    0.849999    0.539007    0.671673    11.00000   -1.50000
H16C  2    0.829025    0.736379    0.656861    11.00000   -1.50000
HKLF 4
REM  RED in Cc
REM R1 =  0.0373 for   2362 Fo > 4sig(Fo)  and  0.0524 for all   2973 data
REM    165 parameters refined using      2 restraints
END
WGHT      0.0425      0.1657
REM Highest difference peak  0.135,  deepest hole -0.103,  1-sigma level  0.023
Q1    1   0.5610  0.6269  0.4881  11.00000  0.05    0.14
Q2    1   0.5588  1.0734  0.6525  11.00000  0.05    0.09
Q3    1   0.4834  0.3923  0.4801  11.00000  0.05    0.09
Q4    1   0.5206  0.5137  0.4812  11.00000  0.05    0.09
Q5    1   0.3659  0.3400  0.4291  11.00000  0.05    0.09
Q6    1   0.6769  0.5820  0.7119  11.00000  0.05    0.09
Q7    1   0.3967  0.3201  0.2733  11.00000  0.05    0.08
Q8    1   0.5096  0.3452  0.3273  11.00000  0.05    0.08
Q9    1   0.5593  0.8977  0.7778  11.00000  0.05    0.08
Q10   1   0.5866  0.8500  0.6333  11.00000  0.05    0.08
Q11   1   0.8720  0.6312  0.7139  11.00000  0.05    0.08
Q12   1   0.4428  0.5397  0.4369  11.00000  0.05    0.08
Q13   1   0.3309  0.3232  0.3304  11.00000  0.05    0.07
Q14   1   0.4976  0.6984  0.4408  11.00000  0.05    0.07
Q15   1   0.6900  0.9950  1.0395  11.00000  0.05    0.07
Q16   1   0.4511  0.4795  0.3564  11.00000  0.05    0.07
Q17   1   0.5011  1.0061  0.6295  11.00000  0.05    0.07
Q18   1   0.7871  0.5425  0.5307  11.00000  0.05    0.07
Q19   1   0.5968  1.0566  0.7675  11.00000  0.05    0.07
Q20   1   0.6273  1.0426  0.6995  11.00000  0.05    0.07
;
