# Supplementary material for: 3-Methyl-1,5-diphenyl-4,5-dihydro-1H-pyrazole
Source: Acta Crystallogr Sect E Struct Rep Online. 2013 Mar 28;69(Pt 4):o602. doi: 10.1107/S1600536813007575 (PMC3629642; doi:10.1107/S1600536813007575)
Supplement: Supplementary file 2 [file e-69-0o602-Isup2.hkl]

# 
# h,k,l, Fc-squared, Fo-squared, sigma(Fo-squared) and status flag 
# 
data_I
_shelx_title ' RED in Cc' 
_shelx_refln_list_code          4 
_shelx_F_calc_maximum      124.33 
_exptl_crystal_F_000       504.00 
_reflns_d_resolution_high  0.7679 
 
loop_ 
 _symmetry_equiv_pos_as_xyz 
 'x, y, z' 
 'x, -y, z+1/2' 
 'x+1/2, y+1/2, z' 
 'x+1/2, -y+1/2, z+1/2' 
 
_cell_length_a    18.1224 
_cell_length_b     7.8055 
_cell_length_c    12.5057 
_cell_angle_alpha  90.000 
_cell_angle_beta  132.207 
_cell_angle_gamma  90.000 
 
_shelx_F_squared_multiplier     1.000 
 
loop_ 
 _refln_index_h 
 _refln_index_k 
 _refln_index_l 
 _refln_F_squared_calc 
 _refln_F_squared_meas 
 _refln_F_squared_sigma 
 _refln_observed_status 
  14   0 -16       18.04        5.56      4.62 o 
  16   0 -16        3.56        3.80      4.19 o 
  18   0 -16        0.49        5.50      3.96 o 
  15   1 -16        1.63        4.37      2.91 o 
  17   1 -16        7.96        4.96      3.21 o 
   9   1 -15        9.11        7.86      3.06 o 
  11   1 -15        6.71        9.50      2.96 o 
  13   1 -15        1.35        1.86      2.74 o 
  15   1 -15        4.90        6.97      2.73 o 
  17   1 -15        4.28        2.50      2.53 o 
  19   1 -15        2.03        0.21      2.18 o 
  21   1 -15        8.13       23.07      6.41 o 
  10   2 -15        0.74       -2.53      2.53 o 
  12   2 -15        7.80        7.14      2.68 o 
  14   2 -15        1.98        2.03      2.45 o 
  16   2 -15        0.89       -1.02      2.36 o 
  18   2 -15        7.71        9.15      3.75 o 
  20   2 -15        2.52        4.07      4.18 o 
  11   3 -15        9.38        9.01      6.43 o 
  13   3 -15        2.97        2.31      3.39 o 
  15   3 -15        1.66        4.29      7.09 o 
  17   3 -15       13.26        8.73      3.84 o 
   6   0 -14       13.73       12.49      6.62 o 
   8   0 -14       15.10       20.32      5.46 o 
  10   0 -14       24.86       35.52     11.73 o 
  12   0 -14       15.03       20.87      7.98 o 
  14   0 -14       38.38       41.43      5.60 o 
  16   0 -14       13.63       21.17      4.38 o 
  18   0 -14       37.87       45.78      8.25 o 
  20   0 -14        4.40        7.75      4.30 o 
  22   0 -14        7.66       12.72      6.21 o 
   5   1 -14       11.31        7.78      6.36 o 
   7   1 -14       14.63       13.69      3.30 o 
   9   1 -14        3.73        4.31      2.64 o 
  11   1 -14        0.61       -0.77      2.64 o 
  13   1 -14        4.21        5.62      2.54 o 
  15   1 -14        0.53       -0.82      2.14 o 
  17   1 -14        4.30        2.76      2.25 o 
  19   1 -14       23.18       35.93      3.72 o 
  21   1 -14        4.04        8.21      2.57 o 
   6   2 -14        7.97        8.89      3.23 o 
   8   2 -14        4.04        4.06      2.85 o 
  10   2 -14        0.75       -1.43      2.09 o 
  12   2 -14       10.04       11.23      2.79 o 
  14   2 -14        5.08        3.91      2.43 o 
  16   2 -14        3.94       10.47      2.69 o 
  18   2 -14        2.52        8.13      6.07 o 
  20   2 -14        8.80       11.86      3.66 o 
   7   3 -14       10.16        8.55      5.73 o 
   9   3 -14        0.89        1.44      3.24 o 
  11   3 -14        1.08       -0.31      2.68 o 
  13   3 -14       26.06       35.15      4.59 o 
  15   3 -14       22.15       24.62      4.21 o 
  17   3 -14       11.48       11.63      3.64 o 
  19   3 -14       19.77       26.30      4.23 o 
  10   4 -14        7.65       14.19      3.49 o 
  12   4 -14       31.84       36.99      4.22 o 
  14   4 -14        8.06        8.54      2.89 o 
  16   4 -14        5.45        1.57      2.94 o 
  18   4 -14       24.69       19.86      4.21 o 
  13   5 -14       14.29       14.83      3.26 o 
  15   5 -14       10.68       18.59      3.82 o 
   3   1 -13        4.55        8.33      3.28 o 
   5   1 -13        0.07        1.41      2.45 o 
   7   1 -13       10.60        9.85      3.54 o 
   9   1 -13        2.90        3.34      2.27 o 
  11   1 -13       25.73       22.68      3.13 o 
  13   1 -13       19.75       20.22      2.91 o 
  15   1 -13       28.53       32.43      3.37 o 
  17   1 -13       10.47        6.50      2.95 o 
  19   1 -13        8.30        8.10      2.54 o 
  21   1 -13        3.04        4.10      3.35 o 
   4   2 -13       13.48       14.96      3.48 o 
   6   2 -13        0.35       -0.43      2.39 o 
   8   2 -13        0.83        0.38      2.21 o 
  10   2 -13        8.32       13.50      2.48 o 
  12   2 -13       17.58        9.91      2.24 o 
  14   2 -13       17.58       12.82      2.53 o 
  16   2 -13        9.30       16.97      3.94 o 
  18   2 -13        4.57        6.71      2.24 o 
  20   2 -13        3.51        3.49      3.30 o 
  22   2 -13       12.27       13.67      5.46 o 
   5   3 -13        2.66        1.67      3.34 o 
   7   3 -13        5.50        4.71      2.86 o 
   9   3 -13        0.14       -1.49      2.38 o 
  11   3 -13       13.40        8.37      3.07 o 
  13   3 -13       20.84       22.55      3.78 o 
  15   3 -13       11.27       10.72      2.85 o 
  17   3 -13        4.38        0.82      2.64 o 
  19   3 -13       26.18       29.45      9.65 o 
  21   3 -13       12.52        4.51      4.37 o 
   6   4 -13        3.75        3.08      2.77 o 
   8   4 -13        2.82        3.78      2.61 o 
  10   4 -13       13.44        7.90      2.76 o 
  12   4 -13       12.03       21.46      3.20 o 
  14   4 -13       10.61       15.22      2.93 o 
  16   4 -13        9.83       10.51      2.90 o 
  18   4 -13       25.50       26.37      4.23 o 
  20   4 -13        3.18        5.03      3.54 o 
   7   5 -13       11.87       16.46      3.35 o 
   9   5 -13       16.52       14.17      3.24 o 
  11   5 -13        5.31        1.94      4.32 o 
  13   5 -13       18.44       22.23      3.19 o 
  15   5 -13        5.02        4.72      2.87 o 
  17   5 -13       13.42        8.06      3.41 o 
  12   6 -13        1.88       -0.20      2.60 o 
  14   6 -13        5.38        7.32      4.09 o 
   0   0 -12        3.39       -1.60      6.48 o 
   2   0 -12       26.05       38.25      6.26 o 
   4   0 -12        7.15        7.53      3.86 o 
   6   0 -12       28.47       15.04      4.39 o 
   8   0 -12        6.68        5.73      4.50 o 
  10   0 -12       10.90        8.94      3.70 o 
  12   0 -12      245.58      225.07     10.38 o 
  14   0 -12       44.91       46.49      5.17 o 
  16   0 -12       18.14       14.89      3.78 o 
  18   0 -12       46.91       44.89      5.28 o 
  20   0 -12        0.41       -2.55      5.52 o 
  22   0 -12        1.84        9.64      4.11 o 
   1   1 -12        4.44        4.58      3.35 o 
   3   1 -12        4.59        4.21      2.76 o 
   5   1 -12       20.37       26.77      3.44 o 
   7   1 -12       55.04       49.70      4.08 o 
   9   1 -12       10.69       10.88      2.06 o 
  11   1 -12       48.66       40.49      3.16 o 
  13   1 -12      227.30      237.15      6.72 o 
  15   1 -12        2.58        3.00      1.90 o 
  17   1 -12        1.93        2.78      2.93 o 
  19   1 -12       14.75       14.98      2.65 o 
  21   1 -12        0.96        0.68      2.10 o 
  23   1 -12        4.66        1.92      3.37 o 
   2   2 -12        5.21        7.60      2.91 o 
   4   2 -12        2.14        1.33      2.45 o 
   6   2 -12       46.91       39.06      3.24 o 
   8   2 -12       68.62       59.59      3.78 o 
  10   2 -12       17.59       14.20      2.37 o 
  12   2 -12      186.20      194.48      5.42 o 
  14   2 -12      127.46      120.88      4.80 o 
  16   2 -12       22.04       25.50      3.00 o 
  18   2 -12        7.54        8.30      2.37 o 
  20   2 -12       28.14       28.77      4.11 o 
  22   2 -12       22.30       22.71      4.05 o 
   3   3 -12        6.20        8.72      3.10 o 
   5   3 -12        9.47       12.77      2.61 o 
   7   3 -12       14.03       12.22      2.29 o 
   9   3 -12       35.54       30.58      2.79 o 
  11   3 -12      152.28      148.91      5.86 o 
  13   3 -12       41.75       43.28      3.80 o 
  15   3 -12       10.74       11.08      2.60 o 
  17   3 -12       32.01       31.24      3.48 o 
  19   3 -12        6.50        6.03      3.21 o 
  21   3 -12        9.66        3.32      6.04 o 
   4   4 -12        3.08        3.48      2.93 o 
   6   4 -12        5.09        1.16      2.58 o 
   8   4 -12        5.71        4.51      2.37 o 
  10   4 -12        7.29        4.15      2.43 o 
  12   4 -12       21.14       27.08      4.31 o 
  14   4 -12       18.79       26.54      4.90 o 
  16   4 -12       24.64       24.92      3.20 o 
  18   4 -12        6.61       10.06      4.21 o 
  20   4 -12        2.42        4.98      3.04 o 
   5   5 -12        3.07       -0.44      2.90 o 
   7   5 -12        0.34       -0.04      2.68 o 
   9   5 -12       16.19       16.30      2.86 o 
  11   5 -12       15.26       14.90      2.78 o 
  13   5 -12        0.01       -1.99      1.99 o 
  15   5 -12        4.17       -0.36      2.45 o 
  17   5 -12        2.41        0.50      2.58 o 
  19   5 -12        6.85        9.47      3.92 o 
   8   6 -12        0.31       -0.66      2.51 o 
  10   6 -12        9.52       12.40      3.10 o 
  12   6 -12        8.68        9.38      2.84 o 
  14   6 -12        5.85        9.53      4.14 o 
  16   6 -12        1.61       -0.68      2.78 o 
  -1   1 -11        6.85        1.29      3.05 o 
   1   1 -11        0.43       -1.30      2.27 o 
   3   1 -11       29.57       21.90      3.10 o 
   5   1 -11       43.63       46.74      3.68 o 
   7   1 -11       21.82       26.76      3.94 o 
   9   1 -11       38.02       41.64      4.01 o 
  11   1 -11       82.41       72.50      3.79 o 
  13   1 -11       54.20       56.41      3.31 o 
  15   1 -11        5.25        2.53      1.91 o 
  17   1 -11        2.95        2.93      2.87 o 
  19   1 -11       29.13       29.19      3.16 o 
  21   1 -11       15.36       15.31      3.65 o 
  23   1 -11        8.46        3.84      5.41 o 
   0   2 -11       19.81       20.48      3.80 o 
   2   2 -11        1.19        3.18      2.11 o 
   4   2 -11       10.78       18.32      3.68 o 
   6   2 -11       86.30       69.60      3.79 o 
   8   2 -11      167.00      151.42      4.80 o 
  10   2 -11      245.49      246.95      5.97 o 
  12   2 -11       11.22       11.44      2.03 o 
  14   2 -11      139.47      148.27      6.34 o 
  16   2 -11       39.96       38.19      2.88 o 
  18   2 -11       17.12       20.71      2.86 o 
  20   2 -11       36.83       28.47      4.00 o 
  22   2 -11       18.76       27.10      4.23 o 
  -1   3 -11        1.35       -3.92      6.34 o 
   1   3 -11        2.50        1.81      2.43 o 
   3   3 -11       41.17       51.17      4.38 o 
   5   3 -11       12.06       12.46      3.36 o 
   7   3 -11       47.01       35.02      2.89 o 
   9   3 -11       99.55      104.52      4.64 o 
  11   3 -11        4.11        4.68      1.74 o 
  13   3 -11      350.58      353.87      6.94 o 
  15   3 -11      184.12      211.00      6.49 o 
  17   3 -11       72.83       77.18      4.81 o 
  19   3 -11        0.07       -2.38      2.38 o 
  21   3 -11       14.53        9.50      3.56 o 
   0   4 -11        8.57       13.84      3.35 o 
   2   4 -11        3.69        3.85      2.65 o 
   4   4 -11       15.09       17.03      3.12 o 
   6   4 -11        9.55        5.61      2.58 o 
   8   4 -11       30.94       33.76      3.82 o 
  10   4 -11       20.24       19.84      2.81 o 
  12   4 -11        9.67        9.85      3.19 o 
  14   4 -11       11.07        8.34      2.35 o 
  16   4 -11        8.80        5.58      2.42 o 
  18   4 -11       32.23       48.93      4.79 o 
  20   4 -11        8.70       14.93      3.39 o 
   3   5 -11        4.39        3.93      2.70 o 
   5   5 -11        5.28        9.92      2.92 o 
   7   5 -11       13.39       14.12      2.61 o 
   9   5 -11       72.54       85.24      4.64 o 
  11   5 -11        6.39       10.53      2.19 o 
  13   5 -11       11.73       13.99      2.50 o 
  15   5 -11       34.96       34.89      4.44 o 
  17   5 -11        1.98        2.19      2.66 o 
  19   5 -11        4.14        1.22      3.56 o 
   4   6 -11        0.22        0.62      4.43 o 
   6   6 -11        8.20        8.56      3.04 o 
   8   6 -11       14.31        8.45      3.50 o 
  10   6 -11        5.21        4.67      2.21 o 
  12   6 -11       25.43       21.27      4.38 o 
  14   6 -11       17.73       20.37      3.39 o 
  16   6 -11       16.75       16.83      3.21 o 
  18   6 -11        3.84        9.81      3.90 o 
   7   7 -11        9.20       13.33      3.40 o 
   9   7 -11       14.27       14.81      3.42 o 
  11   7 -11        0.00       -0.84      2.59 o 
  13   7 -11        2.84        0.44      2.95 o 
  15   7 -11        1.66        3.00      4.09 o 
  -4   0 -10       22.62       38.33     11.19 o 
  -2   0 -10        2.97        4.45      4.13 o 
   0   0 -10       22.16       21.83      4.74 o 
   2   0 -10       79.95       84.80     14.12 o 
   4   0 -10      153.74      138.81      6.33 o 
   6   0 -10       61.36       59.78      3.94 o 
   8   0 -10        8.51        4.28      2.50 o 
  10   0 -10      332.54      324.65      8.46 o 
  12   0 -10      701.36      717.84     14.10 o 
  14   0 -10       80.66       85.91      6.18 o 
  16   0 -10       24.69       20.15      3.59 o 
  18   0 -10       33.64       35.57      4.48 o 
  20   0 -10       27.52       20.84      4.32 o 
  22   0 -10        2.28        4.61      6.00 o 
  -3   1 -10        9.45        7.19      3.15 o 
  -1   1 -10        3.67        0.81      2.34 o 
   1   1 -10       15.42       11.84      2.68 o 
   3   1 -10       77.85       67.80      3.96 o 
   5   1 -10      244.48      219.23      5.30 o 
   7   1 -10      198.96      187.08      5.30 o 
   9   1 -10      123.83      123.50      3.89 o 
  11   1 -10      673.83      616.30      9.88 o 
  13   1 -10       40.65       40.85      2.77 o 
  15   1 -10      113.44      120.72      4.24 o 
  17   1 -10       72.92       53.00      3.63 o 
  19   1 -10       24.84       25.61      3.45 o 
  21   1 -10        2.73        2.28      2.58 o 
  23   1 -10       10.35       10.63      3.82 o 
  -2   2 -10       14.27       11.17      3.26 o 
   0   2 -10       20.48       29.27      3.15 o 
   2   2 -10       11.85       14.71      2.49 o 
   4   2 -10       16.78       18.78      2.56 o 
   6   2 -10       18.99       18.02      2.23 o 
   8   2 -10      148.16      152.21      4.51 o 
  10   2 -10      420.24      420.11      7.61 o 
  12   2 -10      188.30      183.09      4.89 o 
  14   2 -10       66.30       73.82      5.70 o 
  16   2 -10      136.83      139.07      4.55 o 
  18   2 -10       26.70       29.64      2.95 o 
  20   2 -10       21.33       23.17      3.90 o 
  22   2 -10        6.13       -0.10      7.12 o 
  -3   3 -10        4.45        9.01      5.65 o 
  -1   3 -10       21.10       26.76      3.22 o 
   1   3 -10        5.82        7.39      2.45 o 
   3   3 -10        2.56        0.86      1.75 o 
   5   3 -10       51.17       49.84      3.19 o 
   7   3 -10      111.68       91.22      3.70 o 
   9   3 -10       41.35       38.57      2.46 o 
  11   3 -10       76.03       70.17      4.36 o 
  13   3 -10      230.18      226.58      5.21 o 
  15   3 -10       31.77       30.29      3.14 o 
  17   3 -10       58.27       61.23     10.77 o 
  19   3 -10       50.13       47.38      4.54 o 
  21   3 -10       14.79       11.69      3.54 o 
  -2   4 -10       28.92       28.88      4.75 o 
   0   4 -10       12.90       14.04      3.14 o 
   2   4 -10        3.36        3.13      2.29 o 
   4   4 -10       16.44       10.42      2.45 o 
   6   4 -10        8.28        7.85      2.06 o 
   8   4 -10        3.59        4.91      2.00 o 
  10   4 -10       11.12        9.66      2.22 o 
  12   4 -10        6.41        4.63      2.03 o 
  14   4 -10      171.43      184.29      5.85 o 
  16   4 -10        2.25        0.40      1.86 o 
  18   4 -10        4.06        4.51      3.41 o 
  20   4 -10        0.95       -0.45      4.57 o 
  -1   5 -10       17.29       21.83      7.78 o 
   1   5 -10       31.45       35.50      3.82 o 
   3   5 -10        3.96        6.10      2.36 o 
   5   5 -10       24.69       25.18      2.84 o 
   7   5 -10       12.99        9.74      3.70 o 
   9   5 -10       17.77       17.73      2.34 o 
  11   5 -10       44.03       43.79      3.18 o 
  13   5 -10       34.70       35.37      3.15 o 
  15   5 -10       10.08       10.01      2.74 o 
  17   5 -10       22.18       25.20      4.56 o 
  19   5 -10        3.47        1.50      5.32 o 
   2   6 -10        5.73        9.54      6.14 o 
   4   6 -10       29.60       31.73      4.64 o 
   6   6 -10        9.14        8.09      3.64 o 
   8   6 -10       35.36       34.47      4.61 o 
  10   6 -10        4.27        2.83      3.09 o 
  12   6 -10        4.77        5.43      2.33 o 
  14   6 -10       40.83       28.39      3.72 o 
  16   6 -10        0.75        1.15      2.95 o 
  18   6 -10        4.36        5.71      6.14 o 
   5   7 -10        4.05        0.94      2.93 o 
   7   7 -10        4.24        2.70      3.75 o 
   9   7 -10        0.53       -1.08      2.27 o 
  11   7 -10       14.16       12.89      4.37 o 
  13   7 -10       23.98       25.70      3.81 o 
  15   7 -10       39.24       40.39      5.47 o 
  -5   1  -9        8.80       12.83      3.48 o 
  -3   1  -9        1.90        1.63      2.35 o 
  -1   1  -9       50.33       54.80      3.88 o 
   1   1  -9       35.73       30.22      2.90 o 
   3   1  -9      169.04      169.23      4.39 o 
   5   1  -9      194.10      175.54      4.40 o 
   7   1  -9      100.63       91.38      3.47 o 
   9   1  -9       85.72       83.05      3.12 o 
  11   1  -9      195.79      186.59      4.18 o 
  13   1  -9       82.14       80.49      3.52 o 
  15   1  -9       13.45       15.04      2.50 o 
  17   1  -9       11.38       12.11      2.36 o 
  19   1  -9       28.36       22.97      3.05 o 
  21   1  -9        2.29       -1.86      2.65 o 
  23   1  -9        0.16        8.47      3.84 o 
  -4   2  -9       16.23       21.93      3.64 o 
  -2   2  -9       46.27       45.07      3.72 o 
   0   2  -9       57.19       58.73      3.77 o 
   2   2  -9       24.34       23.04      2.31 o 
   4   2  -9      133.59      123.94      4.06 o 
   6   2  -9      158.57      151.40      4.00 o 
   8   2  -9       71.10       75.61      2.95 o 
  10   2  -9       32.16       38.56      2.39 o 
  12   2  -9      398.45      405.35      7.10 o 
  14   2  -9       60.93       62.39      2.93 o 
  16   2  -9       99.67       99.61      5.38 o 
  18   2  -9        7.57        9.01      2.15 o 
  20   2  -9        9.43        8.99      3.31 o 
  22   2  -9       24.30       27.81      4.65 o 
  -3   3  -9        9.34        4.90      2.46 o 
  -1   3  -9       14.18       14.66      2.58 o 
   1   3  -9       26.52       29.54      2.68 o 
   3   3  -9        1.24        3.62      1.52 o 
   5   3  -9      109.11       98.30      3.89 o 
   7   3  -9        9.54        8.31      1.37 o 
   9   3  -9      132.16      141.09      3.35 o 
  11   3  -9      123.00      118.89      3.56 o 
  13   3  -9      143.10      148.57      3.83 o 
  15   3  -9      130.63      140.89      5.39 o 
  17   3  -9       24.24       29.14      3.73 o 
  19   3  -9       20.28       25.01      3.80 o 
  21   3  -9        7.52        8.38      3.15 o 
  -4   4  -9        0.42        6.98      5.20 o 
  -2   4  -9        9.38        9.94      3.04 o 
   0   4  -9        3.91        3.44      2.36 o 
   2   4  -9       59.68       66.28      3.88 o 
   4   4  -9       45.03       38.91      3.02 o 
   6   4  -9      118.67      118.60      3.80 o 
   8   4  -9       87.16       81.72      3.34 o 
  10   4  -9       79.22       78.56      3.92 o 
  12   4  -9      450.64      461.58      9.00 o 
  14   4  -9       53.21       61.27      3.75 o 
  16   4  -9        3.00       -0.84      2.22 o 
  18   4  -9        4.21        3.97      2.53 o 
  20   4  -9        6.57        7.10      3.40 o 
  -1   5  -9       14.88       16.74      3.16 o 
   1   5  -9        5.82        5.52      2.14 o 
   3   5  -9       24.62       20.98      2.66 o 
   5   5  -9       30.13       29.31      2.71 o 
   7   5  -9       29.30       23.97      2.63 o 
   9   5  -9       29.44       30.89      2.58 o 
  11   5  -9        9.32        5.02      1.83 o 
  13   5  -9       89.17       92.36      5.20 o 
  15   5  -9        5.41        4.07      3.03 o 
  17   5  -9        4.98        4.45      3.41 o 
  19   5  -9        7.44        8.69      4.84 o 
   0   6  -9        4.84       13.88      4.02 o 
   2   6  -9        6.91        4.45      3.45 o 
   4   6  -9       16.59       12.29      2.97 o 
   6   6  -9        4.14        5.23      1.98 o 
   8   6  -9        3.63        3.19      1.85 o 
  10   6  -9        0.72       -1.62      1.62 o 
  12   6  -9       27.15       26.43      3.08 o 
  14   6  -9       36.16       34.94      4.21 o 
  16   6  -9       15.95       13.48      3.73 o 
  18   6  -9       11.72       17.31      5.66 o 
   1   7  -9       13.32       17.20      6.82 o 
   3   7  -9       18.92       19.15      7.03 o 
   5   7  -9        4.33        3.90      2.45 o 
   7   7  -9       33.61       30.42      3.52 o 
   9   7  -9       20.22       22.25      4.30 o 
  11   7  -9        2.70       -1.92      1.92 o 
  13   7  -9       17.98       21.02      4.64 o 
  15   7  -9       33.48       28.84      4.69 o 
   6   8  -9        3.87        5.05      3.41 o 
   8   8  -9       26.97       30.29      5.05 o 
  10   8  -9        0.34        0.95      3.27 o 
  12   8  -9        1.28        4.13      2.80 o 
  -6   0  -8        6.68        0.05      6.00 o 
  -4   0  -8      105.11      101.32      8.47 o 
  -2   0  -8      646.31      638.24     17.90 o 
   0   0  -8      348.83      327.16     11.26 o 
   2   0  -8      559.00      548.27     10.81 o 
   4   0  -8       59.81       55.00      3.28 o 
   6   0  -8      174.53      207.71      6.00 o 
   8   0  -8      348.36      358.12      8.18 o 
  10   0  -8      586.88      559.41     10.84 o 
  12   0  -8     1040.31     1090.28     18.45 o 
  14   0  -8      163.08      160.34      6.22 o 
  16   0  -8      285.92      275.29      9.93 o 
  18   0  -8       58.59       47.16      4.97 o 
  20   0  -8       45.07       44.53     13.92 o 
  22   0  -8       45.59       51.39      6.69 o 
  -7   1  -8        3.90       -2.84      2.84 o 
  -5   1  -8       13.96       13.09      3.21 o 
  -3   1  -8      119.87      126.30      5.59 o 
  -1   1  -8      248.43      247.75      6.40 o 
   1   1  -8       93.03      101.08      3.56 o 
   3   1  -8       11.65       10.33      1.41 o 
   5   1  -8      372.25      391.18      5.87 o 
   7   1  -8       22.95       17.59      1.87 o 
   9   1  -8      394.83      385.72      6.80 o 
  11   1  -8      344.44      361.89      5.85 o 
  13   1  -8       56.28       53.04      2.84 o 
  15   1  -8       15.20       12.53      1.95 o 
  17   1  -8       24.51       23.97      6.56 o 
  19   1  -8       15.81       12.31      4.04 o 
  21   1  -8        1.14        0.55      2.96 o 
  -6   2  -8        0.61       -0.35      2.72 o 
  -4   2  -8       27.63       31.08      3.70 o 
  -2   2  -8       95.66       99.57      4.75 o 
   0   2  -8        5.82        9.06      1.94 o 
   2   2  -8      120.14      124.88      3.83 o 
   4   2  -8       53.90       50.76      2.39 o 
   6   2  -8       14.33       14.71      1.42 o 
   8   2  -8        0.58        0.04      0.99 o 
  10   2  -8      472.03      472.78      6.93 o 
  12   2  -8       64.12       64.63      2.84 o 
  14   2  -8       26.01       30.49      2.48 o 
  16   2  -8       44.23       37.44      2.95 o 
  18   2  -8       35.45       32.41      4.04 o 
  20   2  -8        7.31       11.36      3.17 o 
  22   2  -8       11.57       11.60      3.95 o 
  -5   3  -8        2.93        2.89      2.82 o 
  -3   3  -8       48.49       57.03      3.81 o 
  -1   3  -8       30.73       28.09      2.61 o 
   1   3  -8       65.78       66.44      3.21 o 
   3   3  -8       12.02       13.48      1.62 o 
   5   3  -8       31.05       33.73      1.97 o 
   7   3  -8        8.52        6.52      1.15 o 
   9   3  -8      189.49      182.20      3.65 o 
  11   3  -8       33.52       33.33      1.89 o 
  13   3  -8       61.85       60.77      2.85 o 
  15   3  -8      170.86      182.17      7.48 o 
  17   3  -8       39.55       33.52      3.85 o 
  19   3  -8        0.06       -1.78      2.35 o 
  21   3  -8        2.26        2.52      2.89 o 
  -4   4  -8       61.24       61.67      5.75 o 
  -2   4  -8        4.60        7.24      3.03 o 
   0   4  -8       49.64       49.35      3.97 o 
   2   4  -8       16.54       13.41      1.97 o 
   4   4  -8       15.44       16.94      1.86 o 
   6   4  -8      143.75      142.80      3.61 o 
   8   4  -8      239.33      233.41      4.71 o 
  10   4  -8      660.49      677.43      9.39 o 
  12   4  -8      398.44      403.11      8.22 o 
  14   4  -8      157.33      172.86      5.35 o 
  16   4  -8       59.57       60.74      4.41 o 
  18   4  -8       18.36       21.11      3.13 o 
  20   4  -8        2.06        0.44      3.23 o 
  -3   5  -8       25.55       33.85      4.42 o 
  -1   5  -8       10.78        7.60      2.14 o 
   1   5  -8        2.29        2.90      1.65 o 
   3   5  -8      136.07      128.55      3.86 o 
   5   5  -8      234.66      227.42      5.32 o 
   7   5  -8       60.19       53.39      2.58 o 
   9   5  -8       45.61       48.49      2.94 o 
  11   5  -8       34.07       33.07      3.09 o 
  13   5  -8       44.98       35.35      3.38 o 
  15   5  -8      116.64      112.62     19.99 o 
  17   5  -8       18.57       20.75      4.19 o 
  19   5  -8        6.61        8.41      3.72 o 
  -2   6  -8        0.44        0.97      2.60 o 
   0   6  -8       23.27       28.95      3.39 o 
   2   6  -8       22.31       27.92      3.47 o 
   4   6  -8        8.55        7.48      1.86 o 
   6   6  -8       30.40       27.19      2.27 o 
   8   6  -8       62.53       72.43      4.35 o 
  10   6  -8       11.33       12.63      1.92 o 
  12   6  -8      121.47      126.22      7.89 o 
  14   6  -8       23.16       23.35      4.40 o 
  16   6  -8        8.54        5.62      3.35 o 
  18   6  -8        2.95        0.42      3.41 o 
  -1   7  -8       11.97       17.50      3.57 o 
   1   7  -8        5.97        4.77      3.68 o 
   3   7  -8       11.14       11.80      2.89 o 
   5   7  -8        6.78        9.21      2.41 o 
   7   7  -8       11.08        6.72      2.46 o 
   9   7  -8       16.12       20.78      2.46 o 
  11   7  -8       18.37       30.31      4.23 o 
  13   7  -8       62.82       63.27     11.99 o 
  15   7  -8       11.67       10.65      3.46 o 
  17   7  -8        0.93        9.96      7.37 o 
   2   8  -8        8.14        2.86      3.68 o 
   4   8  -8       13.79       15.69      3.13 o 
   6   8  -8       12.41       14.46      2.75 o 
   8   8  -8        0.18        5.22      2.26 o 
  10   8  -8        0.62       -2.59      2.59 o 
  12   8  -8        5.37        3.97      2.64 o 
  14   8  -8       15.72       19.78      4.64 o 
  -7   1  -7       15.06       12.92      3.02 o 
  -5   1  -7      119.36      114.60      6.10 o 
  -3   1  -7       49.52       50.78      3.52 o 
  -1   1  -7      341.49      331.06      5.73 o 
   1   1  -7       17.01       17.68      1.63 o 
   3   1  -7      603.18      592.99      7.70 o 
   5   1  -7      360.62      408.34      8.27 o 
   7   1  -7      102.12      114.19      3.96 o 
   9   1  -7       11.71       10.32      1.54 o 
  11   1  -7       62.63       70.61      2.74 o 
  13   1  -7       31.69       31.31      2.21 o 
  15   1  -7       21.19       22.93      2.31 o 
  17   1  -7       21.85       15.84      2.65 o 
  19   1  -7        4.33        7.03      2.82 o 
  21   1  -7        7.98       14.12      3.70 o 
  -8   2  -7        5.25        0.48      3.45 o 
  -6   2  -7       12.04       13.35      2.72 o 
  -4   2  -7      136.38      153.83      5.51 o 
  -2   2  -7      215.14      208.10      8.12 o 
   0   2  -7        9.88       10.64      1.68 o 
   2   2  -7       57.63       68.49      2.53 o 
   4   2  -7        0.67        1.03      0.87 o 
   6   2  -7      156.97      162.27      3.20 o 
   8   2  -7       25.01       38.72      1.85 o 
  10   2  -7      263.89      289.54      4.80 o 
  12   2  -7      106.51      120.45      3.20 o 
  14   2  -7       44.40       41.41      2.54 o 
  16   2  -7       97.75      100.21      4.00 o 
  18   2  -7       11.00        3.71      2.52 o 
  20   2  -7        6.21       -0.97      2.77 o 
  22   2  -7        4.37        7.77      3.73 o 
  -7   3  -7        3.86        1.52      2.66 o 
  -5   3  -7       41.46       44.99      3.46 o 
  -3   3  -7        9.99       11.16      2.04 o 
  -1   3  -7      262.45      270.63      5.69 o 
   1   3  -7        5.46        4.57      1.15 o 
   3   3  -7      182.58      196.03      3.73 o 
   5   3  -7      288.42      332.24      4.80 o 
   7   3  -7       79.06       79.84      2.17 o 
   9   3  -7      209.54      228.88      3.85 o 
  11   3  -7       43.79       43.06      1.82 o 
  13   3  -7       23.72       21.72      2.99 o 
  15   3  -7       97.34       89.83      4.59 o 
  17   3  -7       19.07       20.15      3.04 o 
  19   3  -7        9.51       16.06      3.29 o 
  21   3  -7        1.64        4.12      3.14 o 
  -6   4  -7       31.51       28.19      4.47 o 
  -4   4  -7       88.32       90.55      5.16 o 
  -2   4  -7       73.68       66.17      3.83 o 
   0   4  -7      144.10      130.63      3.75 o 
   2   4  -7       59.19       60.95      2.71 o 
   4   4  -7       28.47       28.84      2.32 o 
   6   4  -7      291.76      278.11      4.72 o 
   8   4  -7       30.16       31.50      1.85 o 
  10   4  -7       63.54       63.36      2.46 o 
  12   4  -7       11.22       12.72      1.89 o 
  14   4  -7       23.87       27.39      2.87 o 
  16   4  -7       30.04       28.29      4.06 o 
  18   4  -7       23.80       24.74      7.03 o 
  20   4  -7        5.73        1.81      3.23 o 
  -5   5  -7       15.67       24.31      3.38 o 
  -3   5  -7        1.02        2.08      1.90 o 
  -1   5  -7       34.44       27.55      2.48 o 
   1   5  -7      106.23      106.23      3.94 o 
   3   5  -7       48.48       49.39      2.44 o 
   5   5  -7       48.20       44.37      2.09 o 
   7   5  -7      122.21      126.78      3.34 o 
   9   5  -7       29.84       35.59      2.44 o 
  11   5  -7      196.92      182.75      6.86 o 
  13   5  -7       79.61       67.08      5.10 o 
  15   5  -7       43.66       38.31      4.59 o 
  17   5  -7       41.93       41.30      5.15 o 
  19   5  -7       12.26       17.18      4.67 o 
  -4   6  -7        5.70       12.12      3.33 o 
  -2   6  -7        1.19        0.50      2.27 o 
   0   6  -7       14.46       13.97      2.04 o 
   2   6  -7       30.03       29.83      2.41 o 
   4   6  -7      106.04      108.32      5.02 o 
   6   6  -7       11.24       12.40      1.47 o 
   8   6  -7       30.66       33.75      2.32 o 
  10   6  -7       21.59       24.85      4.17 o 
  12   6  -7       56.35       54.91      3.58 o 
  14   6  -7       63.79       64.60      5.08 o 
  16   6  -7        9.69       14.60      3.82 o 
  18   6  -7        1.16       -0.09      3.15 o 
  -3   7  -7        9.34        3.22      3.68 o 
  -1   7  -7        4.82        3.41      3.68 o 
   1   7  -7       59.00       56.75      3.83 o 
   3   7  -7        6.11        6.94      2.19 o 
   5   7  -7       29.87       31.65      3.09 o 
   7   7  -7       32.57       32.29      3.26 o 
   9   7  -7        7.31        7.47      1.84 o 
  11   7  -7        4.57        3.78      2.07 o 
  13   7  -7       33.46       33.03      6.56 o 
  15   7  -7        1.84        0.68      2.86 o 
   0   8  -7        5.58        3.55      3.14 o 
   2   8  -7        0.69        3.03      3.14 o 
   4   8  -7        8.07        6.31      4.23 o 
   6   8  -7       40.63       46.78      5.25 o 
   8   8  -7       13.87       17.64      2.88 o 
  10   8  -7       12.37       14.46      3.68 o 
  12   8  -7       91.58      113.53      8.05 o 
  14   8  -7       23.52       22.51      5.18 o 
   5   9  -7       15.37       20.48      4.91 o 
   7   9  -7       10.61       11.34      2.56 o 
   9   9  -7        1.10       -0.41      2.59 o 
 -10   0  -6       11.81       10.05      4.53 o 
  -8   0  -6       13.83       10.58      4.12 o 
  -6   0  -6       82.11       75.45      9.96 o 
  -4   0  -6     1933.01     1910.59     30.77 o 
  -2   0  -6      250.12      256.27      6.89 o 
   0   0  -6      148.96      140.82      5.66 o 
   2   0  -6      650.42      759.60     12.00 o 
   4   0  -6      561.98      602.50     10.80 o 
   6   0  -6     2480.37     2602.46     52.98 o 
   8   0  -6      290.53      267.75      6.24 o 
  10   0  -6      902.11     1005.98     16.18 o 
  12   0  -6       82.46       93.39      4.48 o 
  14   0  -6       11.95        5.57      3.74 o 
  16   0  -6      496.38      469.86     17.16 o 
  18   0  -6        8.84       10.40      3.75 o 
  20   0  -6       25.02       26.91      5.14 o 
  22   0  -6       39.65       41.61     11.60 o 
  -9   1  -6       25.60       23.64      3.69 o 
  -7   1  -6      106.98      106.07      5.85 o 
  -5   1  -6       54.04       52.26      3.53 o 
  -3   1  -6      536.33      513.80      9.91 o 
  -1   1  -6       87.83       81.61      2.92 o 
   1   1  -6       20.32       26.01      1.63 o 
   3   1  -6     3007.73     3082.39     34.62 o 
   5   1  -6       27.28       37.31      1.79 o 
   7   1  -6      133.04      141.82      3.24 o 
   9   1  -6     1692.53     1796.63     20.49 o 
  11   1  -6      293.21      299.43      5.75 o 
  13   1  -6       98.63      109.45      6.68 o 
  15   1  -6      388.57      376.81      7.20 o 
  17   1  -6      196.25      182.30     12.04 o 
  19   1  -6       19.46       23.39      3.21 o 
  21   1  -6        3.61        4.85      3.70 o 
 -10   2  -6        4.67        5.61      6.21 o 
  -8   2  -6       21.14       21.94      3.78 o 
  -6   2  -6        0.60        0.41      1.83 o 
  -4   2  -6      212.94      228.71      5.56 o 
  -2   2  -6      227.10      217.45      4.44 o 
   0   2  -6       35.41       40.56      2.73 o 
   2   2  -6       36.58       36.35      1.80 o 
   4   2  -6       41.72       48.20      2.05 o 
   6   2  -6      338.53      350.43      4.95 o 
   8   2  -6       97.20      107.62      2.54 o 
  10   2  -6      146.47      156.87      3.57 o 
  12   2  -6       42.97       44.55      3.36 o 
  14   2  -6       13.89       13.65      1.84 o 
  16   2  -6      125.34      125.87      4.49 o 
  18   2  -6        8.27        5.68      2.72 o 
  20   2  -6        5.44        0.23      2.93 o 
  -9   3  -6       13.27       17.75      5.88 o 
  -7   3  -6       18.90       14.70      2.60 o 
  -5   3  -6       36.57       41.06      3.16 o 
  -3   3  -6      141.81      145.03      5.14 o 
  -1   3  -6      111.07      107.00      3.22 o 
   1   3  -6      202.92      186.86      3.63 o 
   3   3  -6       55.52       50.96      2.22 o 
   5   3  -6      223.95      240.73      3.54 o 
   7   3  -6      140.56      143.68      3.67 o 
   9   3  -6      568.87      551.42      7.57 o 
  11   3  -6      118.35      123.14      3.31 o 
  13   3  -6       22.87       22.73      2.42 o 
  15   3  -6      277.27      268.05      9.03 o 
  17   3  -6       40.60       39.50      5.77 o 
  19   3  -6       28.67       32.35      4.37 o 
  21   3  -6        4.04        3.27      6.48 o 
  -8   4  -6        2.06        6.62      2.86 o 
  -6   4  -6       25.94       19.56      3.10 o 
  -4   4  -6       18.29       17.45      3.42 o 
  -2   4  -6      138.56      152.15      6.53 o 
   0   4  -6       38.06       36.00      2.41 o 
   2   4  -6       77.02       78.79      3.56 o 
   4   4  -6       87.12       90.58      3.13 o 
   6   4  -6      512.42      537.45      6.93 o 
   8   4  -6      276.78      283.56      4.39 o 
  10   4  -6       87.39       84.49      2.64 o 
  12   4  -6        2.11        1.53      1.54 o 
  14   4  -6      261.19      253.19      6.74 o 
  16   4  -6       29.96       36.33      3.55 o 
  18   4  -6        9.33       10.80      3.76 o 
  20   4  -6       29.39       32.85      5.66 o 
  -7   5  -6        5.72        6.05      2.71 o 
  -5   5  -6        3.62        1.43      2.03 o 
  -3   5  -6       32.67       29.78      2.60 o 
  -1   5  -6      362.31      351.63      9.63 o 
   1   5  -6       26.18       23.24      1.61 o 
   3   5  -6      318.26      301.20      4.63 o 
   5   5  -6      241.98      242.17      5.79 o 
   7   5  -6      239.51      228.89      4.68 o 
   9   5  -6       39.05       41.72      4.46 o 
  11   5  -6       63.93       75.28      3.40 o 
  13   5  -6      115.77      118.64      8.39 o 
  15   5  -6       12.35       18.76      6.82 o 
  17   5  -6        0.80       -0.43      2.98 o 
  19   5  -6        1.90       -3.04      5.59 o 
  -6   6  -6       28.97       27.59      4.51 o 
  -4   6  -6       28.78       27.24      6.39 o 
  -2   6  -6        7.52        8.81      1.88 o 
   0   6  -6       34.52       30.04      2.12 o 
   2   6  -6       68.96       73.07      4.00 o 
   4   6  -6       52.97       51.98      3.28 o 
   6   6  -6       74.58       81.32      3.95 o 
   8   6  -6        4.43        8.86      1.97 o 
  10   6  -6       54.76       60.89      3.82 o 
  12   6  -6       23.96       27.68      3.38 o 
  14   6  -6       33.91       28.77      3.79 o 
  16   6  -6        4.93        3.47      9.21 o 
  18   6  -6       21.80       27.61     13.37 o 
  -3   7  -6       12.15        2.73      3.68 o 
  -1   7  -6       31.68       26.73      3.86 o 
   1   7  -6       11.98       14.79      2.73 o 
   3   7  -6        5.12        5.41      1.69 o 
   5   7  -6       27.08       31.21      2.74 o 
   7   7  -6       96.80      109.59      4.76 o 
   9   7  -6       49.18       52.12      3.18 o 
  11   7  -6       15.94       15.75      2.86 o 
  13   7  -6       65.45       74.69      5.46 o 
  15   7  -6        1.46       -0.03      2.82 o 
  -2   8  -6        1.25        2.05      3.14 o 
   0   8  -6       13.59       10.66      2.51 o 
   2   8  -6        7.67       11.54      2.17 o 
   4   8  -6        0.28        0.78      1.49 o 
   6   8  -6        9.13       12.84      2.25 o 
   8   8  -6        4.83        6.37      2.17 o 
  10   8  -6       14.97       18.42      7.64 o 
  12   8  -6       91.26      110.83      6.91 o 
  14   8  -6        8.77       22.10      5.18 o 
   3   9  -6        1.60        1.91      1.69 o 
   5   9  -6        5.53        8.23      2.02 o 
   7   9  -6        0.97        2.51      1.96 o 
 -11   1  -5       27.01       28.33      4.04 o 
  -9   1  -5        7.41        9.35      2.73 o 
  -7   1  -5       36.45       43.90      3.40 o 
  -5   1  -5       56.94       57.89      2.92 o 
  -3   1  -5      218.13      206.67      4.15 o 
  -1   1  -5      136.11      131.08      2.96 o 
   1   1  -5       95.85       79.26      2.95 o 
   3   1  -5     1183.64     1192.15     12.70 o 
   5   1  -5      377.66      371.04      6.28 o 
   7   1  -5      245.44      249.85      5.68 o 
   9   1  -5      113.98      107.93      2.73 o 
  11   1  -5        0.85        0.68      1.71 o 
  13   1  -5      138.25      125.84      3.80 o 
  15   1  -5        9.33       12.67      2.25 o 
  17   1  -5       98.78       94.84      4.99 o 
  19   1  -5        8.56       10.97      3.57 o 
  21   1  -5        1.41       -1.51      3.49 o 
 -10   2  -5        4.01        9.32      3.00 o 
  -8   2  -5       62.06       69.06      4.51 o 
  -6   2  -5      112.82      110.82      4.46 o 
  -4   2  -5      341.64      338.14      6.12 o 
  -2   2  -5      171.28      172.36      3.52 o 
   0   2  -5      442.63      482.41      6.01 o 
   2   2  -5      431.02      442.90      5.48 o 
   4   2  -5     1736.95     1840.51     17.57 o 
   6   2  -5      198.19      207.35      3.31 o 
   8   2  -5      313.35      306.45      4.25 o 
  10   2  -5      952.23      979.42     11.95 o 
  12   2  -5       81.16       90.66      3.50 o 
  14   2  -5      807.98      805.74     12.88 o 
  16   2  -5        3.88        5.62      2.71 o 
  18   2  -5       23.80       19.02      6.48 o 
  20   2  -5       17.43       30.41      4.78 o 
  -9   3  -5       15.18       18.86      2.91 o 
  -7   3  -5      112.45      115.62      5.28 o 
  -5   3  -5       21.38       21.19      2.14 o 
  -3   3  -5      322.97      314.60      5.09 o 
  -1   3  -5       25.71       23.79      1.42 o 
   1   3  -5      143.83      161.66      2.87 o 
   3   3  -5      382.30      379.93      4.53 o 
   5   3  -5       60.05       76.73      1.94 o 
   7   3  -5      972.57      998.36     11.72 o 
   9   3  -5      128.94      119.85      3.08 o 
  11   3  -5       81.75       86.43      3.42 o 
  13   3  -5      222.63      210.19      5.55 o 
  15   3  -5       28.16       27.71      3.26 o 
  17   3  -5      207.69      206.64      7.71 o 
  19   3  -5       62.67       62.24      5.60 o 
 -10   4  -5        9.37        9.69      3.09 o 
  -8   4  -5        2.93        0.76      2.30 o 
  -6   4  -5       16.36       14.65      2.34 o 
  -4   4  -5       96.20       96.33      4.55 o 
  -2   4  -5      283.42      281.99      4.26 o 
   0   4  -5        6.56        5.33      1.03 o 
   2   4  -5       17.17       20.37      1.59 o 
   4   4  -5      364.63      371.66      5.05 o 
   6   4  -5       74.66       72.72      1.64 o 
   8   4  -5        7.28        6.46      0.83 o 
  10   4  -5      124.15      135.51      4.37 o 
  12   4  -5      202.71      212.97      5.37 o 
  14   4  -5       95.62      102.57      5.20 o 
  16   4  -5       24.80       27.32      4.56 o 
  18   4  -5       12.98       19.37      4.54 o 
  -9   5  -5       18.17       25.19      7.13 o 
  -7   5  -5        9.95        9.17      2.38 o 
  -5   5  -5       29.41       32.25      4.70 o 
  -3   5  -5      151.47      148.18      3.76 o 
  -1   5  -5      150.31      149.34      3.16 o 
   1   5  -5      318.58      316.62      5.48 o 
   3   5  -5      142.78      126.42      3.46 o 
   5   5  -5      245.68      237.08      5.23 o 
   7   5  -5       91.03      100.47      2.83 o 
   9   5  -5       18.28       18.79      1.90 o 
  11   5  -5        2.84       -0.08      1.51 o 
  13   5  -5      116.68      126.19      6.30 o 
  15   5  -5        5.08        7.37      3.18 o 
  17   5  -5        3.21        1.26      4.02 o 
  19   5  -5        2.77       -1.20      3.41 o 
  -8   6  -5        2.36       -1.22      3.08 o 
  -6   6  -5        4.90        4.52      2.54 o 
  -4   6  -5       37.13       43.59      3.69 o 
  -2   6  -5      180.83      186.27      4.60 o 
   0   6  -5      146.64      151.81      5.40 o 
   2   6  -5      103.62      101.96      3.81 o 
   4   6  -5        9.11       11.62      1.74 o 
   6   6  -5       22.29       26.22      2.12 o 
   8   6  -5        1.90        1.91      1.14 o 
  10   6  -5       12.46        8.39      1.90 o 
  12   6  -5       81.52       90.18      8.66 o 
  14   6  -5        3.05        0.62      2.47 o 
  16   6  -5       16.22       20.52      9.89 o 
  -5   7  -5       43.22       34.24      6.00 o 
  -3   7  -5       30.67       33.52      3.31 o 
  -1   7  -5       16.21       14.57      2.31 o 
   1   7  -5        4.11        4.69      2.59 o 
   3   7  -5       32.10       31.52      6.21 o 
   5   7  -5       79.98       92.13      3.80 o 
   7   7  -5       69.39       60.25      4.91 o 
   9   7  -5       66.38       72.89      4.60 o 
  11   7  -5       64.76       68.45      8.96 o 
  13   7  -5       20.43       21.31      3.51 o 
  15   7  -5        0.25       -2.79      2.79 o 
  -4   8  -5        1.93        7.78      3.82 o 
  -2   8  -5       10.99       15.30      2.93 o 
   0   8  -5       65.49       67.01      3.65 o 
   2   8  -5        8.49       10.05      1.69 o 
   4   8  -5        1.63        1.30      1.34 o 
   6   8  -5       60.07       44.34      4.23 o 
   8   8  -5       52.23       46.25      7.78 o 
  10   8  -5       31.03       31.43      3.84 o 
  12   8  -5        0.28        1.75      2.46 o 
  14   8  -5        4.51        5.59      3.96 o 
  -1   9  -5       15.71       14.60      3.55 o 
   1   9  -5       12.58       16.10      3.48 o 
   3   9  -5        0.45        1.77      1.77 o 
   5   9  -5        1.99        2.94      2.66 o 
   7   9  -5        9.69       14.73      4.23 o 
 -12   0  -4        1.80        3.21      3.95 o 
 -10   0  -4       72.92       70.07      6.80 o 
  -8   0  -4        8.21        3.23      2.84 o 
  -6   0  -4      259.73      251.91      7.12 o 
  -4   0  -4      115.14      134.31      7.72 o 
  -2   0  -4      497.76      474.25      9.01 o 
   0   0  -4      446.49      442.90      7.57 o 
   2   0  -4     2208.17     2069.34     29.05 o 
   4   0  -4     1290.71     1162.23     16.79 o 
   6   0  -4     1491.24     1485.87     24.45 o 
   8   0  -4     1890.28     2012.23     30.75 o 
  10   0  -4      474.86      500.88     12.84 o 
  12   0  -4       89.87       92.53      8.07 o 
  14   0  -4      923.46      872.93     17.67 o 
  16   0  -4      146.54      147.42     11.81 o 
  18   0  -4        3.64        6.88      3.61 o 
  20   0  -4       37.90       47.34     11.19 o 
 -11   1  -4        2.03        1.95      2.61 o 
  -9   1  -4       31.36       33.34      3.43 o 
  -7   1  -4      154.24      152.24      4.72 o 
  -5   1  -4      155.84      146.79      3.63 o 
  -3   1  -4       64.00       74.77      2.56 o 
  -1   1  -4      630.93      649.63      6.82 o 
   1   1  -4     2221.37     2136.35     29.65 o 
   3   1  -4      819.42      813.37      8.88 o 
   5   1  -4      328.60      290.68      4.11 o 
   7   1  -4      391.31      395.89      6.83 o 
   9   1  -4     2168.11     2181.08     23.36 o 
  11   1  -4      140.39      121.17      3.32 o 
  13   1  -4      162.29      167.66      4.48 o 
  15   1  -4      523.39      525.40      9.66 o 
  17   1  -4       11.84       10.95      4.41 o 
  19   1  -4       16.40       13.12      3.78 o 
 -12   2  -4       14.09       21.23      3.56 o 
 -10   2  -4        1.02        3.62      2.12 o 
  -8   2  -4       38.93       34.36      2.94 o 
  -6   2  -4      187.64      179.47      5.17 o 
  -4   2  -4      611.59      627.37      7.87 o 
  -2   2  -4      283.29      281.32      4.23 o 
   0   2  -4      495.90      498.83      6.00 o 
   2   2  -4      996.05     1005.62      9.96 o 
   4   2  -4      330.41      307.02      3.75 o 
   6   2  -4      135.51      140.48      2.47 o 
   8   2  -4      892.81      921.48      9.74 o 
  10   2  -4      304.72      278.04      5.44 o 
  12   2  -4      457.28      436.85      8.51 o 
  14   2  -4      872.10      865.93     12.09 o 
  16   2  -4      161.98      166.91      7.68 o 
  18   2  -4       26.73       28.77      6.88 o 
  20   2  -4       27.19       41.84      7.93 o 
 -11   3  -4       10.18       11.94      3.04 o 
  -9   3  -4        8.95        9.21      2.19 o 
  -7   3  -4       17.55       18.86      2.15 o 
  -5   3  -4      189.51      182.56      5.54 o 
  -3   3  -4      240.98      232.98      3.80 o 
  -1   3  -4      158.08      150.01      2.58 o 
   1   3  -4      550.62      584.28      7.96 o 
   3   3  -4     1311.21     1292.71     16.94 o 
   5   3  -4      264.28      284.38      3.17 o 
   7   3  -4        1.46        0.79      0.83 o 
   9   3  -4       56.33       64.88      2.48 o 
  11   3  -4      545.33      565.83      8.44 o 
  13   3  -4       17.30       15.53      2.21 o 
  15   3  -4        4.65        1.00      2.59 o 
  17   3  -4       38.34       40.65      4.50 o 
  19   3  -4        5.75        5.46      4.23 o 
 -10   4  -4        2.54        2.71      2.40 o 
  -8   4  -4       12.31       11.51      2.46 o 
  -6   4  -4        4.37        3.83      1.71 o 
  -4   4  -4      213.16      222.94      4.38 o 
  -2   4  -4      105.13      104.57      2.49 o 
   0   4  -4        0.95        0.37      0.78 o 
   2   4  -4      190.53      183.23      3.74 o 
   4   4  -4      102.50      109.01      2.31 o 
   6   4  -4       24.20       25.98      0.87 o 
   8   4  -4       75.87       64.94      1.87 o 
  10   4  -4      171.46      175.83      4.93 o 
  12   4  -4       58.54       59.00      5.38 o 
  14   4  -4       23.13       16.20      3.43 o 
  16   4  -4       52.95       39.82      5.12 o 
  18   4  -4       12.55       13.38      4.75 o 
  -9   5  -4        0.52       -1.85      2.64 o 
  -7   5  -4        9.56       12.09      2.11 o 
  -5   5  -4       45.34       51.51      2.71 o 
  -3   5  -4      162.37      158.24      3.39 o 
  -1   5  -4       32.10       32.08      2.09 o 
   1   5  -4      132.71      127.86      3.04 o 
   3   5  -4      156.83      155.64      4.76 o 
   5   5  -4       39.99       41.74      2.96 o 
   7   5  -4       11.07       12.88      1.23 o 
   9   5  -4        1.54        2.56      1.43 o 
  11   5  -4       59.51       57.62      4.07 o 
  13   5  -4       33.83       36.16      5.66 o 
  15   5  -4        2.79        5.29      3.08 o 
  17   5  -4       13.55       11.40      4.21 o 
  -8   6  -4       10.65       11.09      3.09 o 
  -6   6  -4       18.76       17.93      2.91 o 
  -4   6  -4       96.66       95.74      3.56 o 
  -2   6  -4      365.97      373.77     14.86 o 
   0   6  -4       19.04       23.11      1.92 o 
   2   6  -4      280.77      256.09      5.41 o 
   4   6  -4      391.49      374.87      6.59 o 
   6   6  -4       60.41       65.63      4.41 o 
   8   6  -4      101.62       96.88      3.47 o 
  10   6  -4       25.28       24.08      2.86 o 
  12   6  -4       39.86       43.91      4.16 o 
  14   6  -4       11.93        9.37      4.37 o 
  16   6  -4        0.61        4.63      2.85 o 
  -7   7  -4       35.53       36.79      4.23 o 
  -5   7  -4       14.26        8.72      3.31 o 
  -3   7  -4       11.77       11.95      1.96 o 
  -1   7  -4      250.03      245.92      5.66 o 
   1   7  -4       29.53       23.40      1.64 o 
   3   7  -4       28.35       23.48      2.59 o 
   5   7  -4       20.17       20.65      2.12 o 
   7   7  -4       56.38       58.55      3.50 o 
   9   7  -4       12.60       12.18      2.01 o 
  11   7  -4       11.35        8.54      2.41 o 
  13   7  -4        5.08        3.93      6.48 o 
  15   7  -4        7.44       10.54      5.28 o 
  -4   8  -4        2.40        2.80      2.66 o 
  -2   8  -4       33.38       28.39      2.70 o 
   0   8  -4       48.97       44.08      2.50 o 
   2   8  -4        5.91        8.66      1.64 o 
   4   8  -4       32.78       34.17      2.39 o 
   6   8  -4       27.96       30.77      2.53 o 
   8   8  -4        4.85        7.70      3.00 o 
  10   8  -4        2.61        0.09      2.37 o 
  12   8  -4        5.72        3.82      3.41 o 
  -1   9  -4       14.74       12.01      1.88 o 
   1   9  -4        1.09       -0.40      1.01 o 
   3   9  -4        6.99        5.61      1.98 o 
   5   9  -4        8.95        6.94      1.90 o 
   7   9  -4        2.95        0.95      3.14 o 
 -13   1  -3        7.87        5.22      2.71 o 
 -11   1  -3        1.00        4.56      2.35 o 
  -9   1  -3       11.88       14.56      2.23 o 
  -7   1  -3       84.92       85.69      3.22 o 
  -5   1  -3       13.24       14.61      1.39 o 
  -3   1  -3      345.15      342.81      4.46 o 
  -1   1  -3        5.72        6.94      0.84 o 
   1   1  -3      778.11      734.56     10.37 o 
   3   1  -3      467.08      423.45      4.88 o 
   5   1  -3      536.34      516.12      5.88 o 
   7   1  -3      899.05      885.02     10.40 o 
   9   1  -3     1547.91     1614.57     21.02 o 
  11   1  -3       24.20       25.79      1.94 o 
  13   1  -3      489.56      480.15      7.64 o 
  15   1  -3       45.55       54.61      3.87 o 
  17   1  -3        2.95        3.39      4.31 o 
  19   1  -3        5.73        2.10      6.12 o 
 -12   2  -3       49.17       55.94      5.40 o 
 -10   2  -3       10.12        7.52      2.13 o 
  -8   2  -3        6.63        4.00      1.59 o 
  -6   2  -3        0.70        0.88      1.09 o 
  -4   2  -3      234.17      227.08      3.81 o 
  -2   2  -3      117.09      137.07      3.24 o 
   0   2  -3      903.57      871.62      8.01 o 
   2   2  -3      183.68      192.15      2.52 o 
   4   2  -3       73.81       61.67      1.43 o 
   6   2  -3     1095.37     1137.71     13.51 o 
   8   2  -3      809.62      801.44     13.95 o 
  10   2  -3     1409.63     1389.28     16.04 o 
  12   2  -3      148.77      134.70      6.49 o 
  14   2  -3       86.89       83.40      4.30 o 
  16   2  -3      111.71      112.98      6.88 o 
  18   2  -3        8.50       14.60      3.76 o 
 -13   3  -3        6.16        5.67      3.35 o 
 -11   3  -3       19.08       12.83      2.48 o 
  -9   3  -3       16.02       15.95      2.24 o 
  -7   3  -3      150.76      140.76      5.15 o 
  -5   3  -3      136.15      148.23      3.18 o 
  -3   3  -3      455.83      488.05      5.67 o 
  -1   3  -3      247.64      263.47      4.38 o 
   1   3  -3     1287.74     1338.70     13.75 o 
   3   3  -3      557.00      545.47      5.96 o 
   5   3  -3      275.19      292.02      5.48 o 
   7   3  -3       19.29       26.97      1.23 o 
   9   3  -3      757.98      774.60      9.95 o 
  11   3  -3       41.15       40.07      3.88 o 
  13   3  -3      240.81      232.41      6.67 o 
  15   3  -3      138.83      151.08      8.66 o 
  17   3  -3       33.83       36.37      4.38 o 
  19   3  -3       20.11       20.27      5.57 o 
 -12   4  -3        3.35        2.75      2.63 o 
 -10   4  -3       16.16       23.22      3.10 o 
  -8   4  -3        2.27        1.70      1.63 o 
  -6   4  -3        5.28        3.74      1.73 o 
  -4   4  -3      133.99      138.68      3.06 o 
  -2   4  -3       22.87       26.49      1.42 o 
   0   4  -3      299.64      267.19      3.35 o 
   4   4  -3       48.54       52.51      1.73 o 
   6   4  -3      772.31      787.00     10.58 o 
   8   4  -3        9.58       12.02      1.56 o 
  10   4  -3       47.58       45.92      3.49 o 
  12   4  -3       72.70       73.58      5.14 o 
  14   4  -3       20.25       20.81      4.39 o 
  16   4  -3      104.34      117.71      9.89 o 
  18   4  -3       11.07        7.54      4.10 o 
 -11   5  -3        1.27       -1.71      2.27 o 
  -9   5  -3        9.71       15.21      3.41 o 
  -7   5  -3       57.86       59.48      3.30 o 
  -5   5  -3        9.95       10.91      1.43 o 
  -3   5  -3      158.36      160.00      3.40 o 
  -1   5  -3      112.44      109.34      2.62 o 
   5   5  -3        8.26       10.26      1.99 o 
   7   5  -3       30.53       31.73      2.02 o 
   9   5  -3      120.68      115.42      3.96 o 
  11   5  -3      150.84      152.28     11.53 o 
  13   5  -3       24.65       21.60      4.64 o 
  15   5  -3        4.36        4.50      2.71 o 
  17   5  -3       29.63       32.11      8.73 o 
 -10   6  -3        0.78        3.98      3.44 o 
  -8   6  -3        1.92        0.70      2.41 o 
  -6   6  -3        4.32        5.22      2.57 o 
  -4   6  -3      237.70      233.99      6.29 o 
  -2   6  -3      224.02      233.34      8.91 o 
   4   6  -3       31.77       34.56      1.96 o 
   6   6  -3       13.85       15.24      1.63 o 
   8   6  -3       11.26       14.11      1.78 o 
  10   6  -3       29.52       29.82      3.31 o 
  12   6  -3        7.24        7.55      2.51 o 
  14   6  -3        2.21       -1.70      2.34 o 
  16   6  -3       24.59       21.30      4.93 o 
  -9   7  -3       28.40       32.19      6.00 o 
  -7   7  -3       72.14       74.77      6.81 o 
  -5   7  -3       23.12       27.59      2.72 o 
  -3   7  -3       32.90       32.75      2.30 o 
  -1   7  -3       87.52       69.10      2.07 o 
   3   7  -3      292.24      270.58      5.41 o 
   5   7  -3      179.23      162.98      4.42 o 
   7   7  -3       65.78       61.27      3.07 o 
   9   7  -3       15.49       14.63      2.21 o 
  11   7  -3       52.09       53.25      4.48 o 
  13   7  -3       15.54       12.28      3.03 o 
  15   7  -3        0.25        0.51      3.53 o 
  -6   8  -3       10.52       10.62      2.70 o 
  -4   8  -3        7.11        9.06      2.12 o 
  -2   8  -3      107.46      104.57      4.98 o 
   4   8  -3       10.92       11.19      1.93 o 
   6   8  -3       21.25       21.31      3.40 o 
   8   8  -3       22.44       19.38      2.76 o 
  10   8  -3       22.71       21.57      3.87 o 
  12   8  -3       22.36       15.11      3.37 o 
  -3   9  -3       13.98       15.26      2.16 o 
   3   9  -3        8.15        5.19      1.41 o 
   5   9  -3       27.92       25.65      4.23 o 
   7   9  -3        0.59        0.14      3.41 o 
 -14   0  -2        1.96       -4.73      4.91 o 
 -12   0  -2      137.78      116.24      8.09 o 
 -10   0  -2       34.02       39.15      3.85 o 
  -8   0  -2      202.36      200.07      9.33 o 
  -6   0  -2      284.65      280.72      5.29 o 
  -4   0  -2      816.39      791.69     10.65 o 
  -2   0  -2      588.46      525.51      8.45 o 
   0   0  -2     4835.43     4528.42     53.73 o 
   2   0  -2    10528.98    11165.25    189.36 o 
   4   0  -2     8387.75     8647.66    135.01 o 
   6   0  -2     5851.10     5665.22    126.54 o 
   8   0  -2      687.83      670.05     17.96 o 
  10   0  -2      213.99      212.46      5.57 o 
  12   0  -2      107.84       98.05      5.70 o 
  14   0  -2      328.80      348.38     11.69 o 
  16   0  -2       94.54       99.24      9.21 o 
  18   0  -2       10.05       30.56      8.46 o 
 -15   1  -2        1.69        7.34      3.00 o 
 -13   1  -2        2.98        4.15      2.37 o 
 -11   1  -2      113.78      103.15      4.63 o 
  -9   1  -2       72.06       66.73      3.19 o 
  -7   1  -2       25.27       27.73      1.83 o 
  -5   1  -2     1973.62     1960.30     24.44 o 
  -3   1  -2      211.43      208.77      3.03 o 
  -1   1  -2      607.28      546.82      6.25 o 
   1   1  -2    12866.38    13750.49    145.04 o 
   3   1  -2     7329.51     7356.37     55.45 o 
   5   1  -2     5421.30     5393.99     54.15 o 
   7   1  -2      580.64      545.09     12.62 o 
   9   1  -2     1532.86     1555.30     18.21 o 
  11   1  -2      225.02      205.51      4.41 o 
  13   1  -2      450.88      436.78      8.00 o 
  15   1  -2        3.12        5.44      2.17 o 
  17   1  -2       10.01        9.89      3.67 o 
  19   1  -2        5.54        3.67      7.11 o 
 -14   2  -2        5.58        6.97      2.82 o 
 -12   2  -2       35.74       34.97      3.51 o 
 -10   2  -2       34.02       30.23      3.27 o 
  -8   2  -2       47.22       52.44      3.68 o 
  -6   2  -2      179.80      195.47      4.04 o 
  -4   2  -2      132.54      141.82      2.68 o 
  -2   2  -2       91.25       94.95      1.60 o 
   0   2  -2     2865.27     2829.83     25.71 o 
   2   2  -2     3087.45     3001.33     26.65 o 
   4   2  -2      417.06      410.60      4.04 o 
   6   2  -2      634.58      614.51      8.11 o 
   8   2  -2      574.72      591.49      8.92 o 
  10   2  -2      293.35      275.23      6.06 o 
  12   2  -2       51.08       55.76      2.50 o 
  14   2  -2       81.50       89.66      5.12 o 
  16   2  -2        7.28        7.46      3.43 o 
  18   2  -2        2.46       -2.27      3.62 o 
 -13   3  -2        5.20        1.88      2.62 o 
 -11   3  -2        9.94        5.35      2.69 o 
  -9   3  -2       22.42       18.42      2.02 o 
  -7   3  -2      248.83      262.31      4.50 o 
  -5   3  -2      108.66      110.71      2.99 o 
  -3   3  -2      654.34      614.03      5.68 o 
  -1   3  -2      597.18      574.49      5.85 o 
   1   3  -2     1753.51     1546.80     41.48 o 
   3   3  -2      277.97      304.33      4.12 o 
   5   3  -2      263.64      289.02      4.32 o 
   7   3  -2      296.20      269.16      4.07 o 
   9   3  -2       47.01       49.76      2.24 o 
  11   3  -2      215.67      198.77      5.18 o 
  13   3  -2      239.73      241.12      7.51 o 
  15   3  -2       57.42       58.61      5.45 o 
  17   3  -2       46.62       40.35     11.26 o 
 -12   4  -2       14.35       15.35      5.61 o 
 -10   4  -2       18.05       19.43      2.65 o 
  -8   4  -2       25.59       25.99      2.07 o 
  -6   4  -2       79.99       78.49      2.69 o 
  -4   4  -2      140.65      140.31      2.17 o 
  -2   4  -2       61.43       59.21      1.35 o 
   4   4  -2        0.59       -0.36      0.68 o 
   6   4  -2       34.63       35.55      1.93 o 
   8   4  -2       15.39       14.67      1.77 o 
  10   4  -2      108.96      104.72      4.34 o 
  12   4  -2      135.92      139.43      6.86 o 
  14   4  -2      109.20      100.87      6.47 o 
  16   4  -2       59.88       60.63     15.42 o 
 -13   5  -2        7.10        7.47      2.84 o 
 -11   5  -2        2.53        2.15      3.39 o 
  -9   5  -2       45.33       41.98      3.86 o 
  -7   5  -2      193.65      187.89      4.61 o 
  -5   5  -2      105.69       98.83      2.48 o 
  -3   5  -2      263.53      243.77      4.36 o 
   3   5  -2      144.62      154.64      2.63 o 
   5   5  -2       25.83       22.39      2.45 o 
   7   5  -2      148.13      150.60      4.04 o 
   9   5  -2      240.19      233.42      6.10 o 
  11   5  -2       17.33       16.65      3.76 o 
  13   5  -2      141.32      158.84      8.73 o 
  15   5  -2        2.28        3.47      3.43 o 
 -10   6  -2        2.39       -1.01      7.03 o 
  -8   6  -2       63.33       67.19      4.36 o 
  -6   6  -2       21.47       23.11      2.38 o 
  -4   6  -2       47.50       43.15      3.66 o 
   4   6  -2      125.01      120.18      2.83 o 
   6   6  -2       66.52       65.27      2.57 o 
   8   6  -2       59.42       60.97      3.78 o 
  10   6  -2       48.08       54.68      5.17 o 
  12   6  -2       34.45       35.24      3.76 o 
  14   6  -2        1.47        3.23      2.93 o 
  -9   7  -2        3.90        7.85      2.84 o 
  -7   7  -2       10.93       10.93      2.54 o 
  -5   7  -2       47.19       43.46      5.22 o 
  -3   7  -2       95.73       92.85      3.41 o 
   3   7  -2      169.41      176.25      6.08 o 
   5   7  -2        4.80        6.40      2.13 o 
   7   7  -2       36.90       42.76      2.80 o 
   9   7  -2        8.46       10.84      2.39 o 
  11   7  -2       48.13       48.67      8.80 o 
  13   7  -2       15.21       12.00      3.23 o 
  -8   8  -2        4.09        6.82      3.82 o 
  -6   8  -2        2.21        2.01      2.03 o 
  -4   8  -2       37.89       32.03      2.51 o 
   2   8  -2       16.43       14.32      2.73 o 
   4   8  -2       46.43       40.36      3.64 o 
   6   8  -2        1.33       -2.22      2.22 o 
   8   8  -2       13.69       12.02      5.87 o 
  10   8  -2       17.94       23.10      3.33 o 
  12   8  -2        3.28        6.03      2.59 o 
  -5   9  -2        6.10        4.64      2.86 o 
  -3   9  -2       30.03       26.88      2.73 o 
   3   9  -2        7.80        7.37      2.46 o 
   5   9  -2        0.49       -2.05      2.59 o 
   9   9  -2       14.10       12.56      4.43 o 
   2  10  -2        7.49        5.32      2.32 o 
 -15   1  -1        4.66        5.48      2.61 o 
 -13   1  -1        5.84        1.57      2.14 o 
 -11   1  -1       88.42       73.80      4.65 o 
  -9   1  -1       43.14       41.49      2.19 o 
  -7   1  -1      544.10      552.17      7.54 o 
  -5   1  -1       79.87       95.29      3.06 o 
  -3   1  -1      862.93      827.26      7.64 o 
  -1   1  -1     6098.01     6110.96     45.98 o 
   1   1  -1     1345.78     1269.07     15.77 o 
   3   1  -1     3687.96     3681.31     33.60 o 
   5   1  -1     1532.10     1414.95     16.52 o 
   7   1  -1     1553.91     1582.52     16.00 o 
   9   1  -1      281.37      273.88      4.95 o 
  11   1  -1       35.84       30.88      2.11 o 
  13   1  -1       98.65      104.20      4.37 o 
  15   1  -1       20.61       30.29      4.03 o 
  17   1  -1        0.03       -0.59      3.01 o 
 -16   2  -1        2.30        2.74      2.62 o 
 -14   2  -1       22.41       21.70      3.18 o 
 -12   2  -1       27.30       32.67      2.88 o 
 -10   2  -1       52.98       50.82      3.00 o 
  -8   2  -1      162.51      163.42      4.19 o 
  -6   2  -1       33.44       25.73      1.72 o 
  -4   2  -1     1316.96     1288.50     12.08 o 
  -2   2  -1      270.29      260.57      2.85 o 
   0   2  -1    15455.87    14836.26    460.70 o 
   2   2  -1     8725.18     8796.65     91.98 o 
   4   2  -1      773.71      745.68      8.12 o 
   6   2  -1      325.44      314.83      4.43 o 
   8   2  -1      131.43      128.11      3.29 o 
  10   2  -1      480.94      473.39      6.87 o 
  12   2  -1       72.55       68.20      3.68 o 
  14   2  -1       90.79       92.54      6.14 o 
  16   2  -1        1.42        3.48      3.03 o 
  18   2  -1       13.68       13.47      5.87 o 
 -15   3  -1        7.55        3.64      3.27 o 
 -13   3  -1       18.86       15.99      2.54 o 
 -11   3  -1      249.78      249.82      5.80 o 
  -9   3  -1       27.30       30.84      2.23 o 
  -7   3  -1      282.05      282.78      4.39 o 
  -5   3  -1      170.42      181.80      2.81 o 
  -3   3  -1      234.78      227.16      3.14 o 
  -1   3  -1     2651.91     2560.09     65.89 o 
   1   3  -1      713.95      716.11     22.54 o 
   3   3  -1     3191.24     3125.90     34.61 o 
   5   3  -1      719.14      745.52     10.71 o 
   7   3  -1      436.95      452.75      7.11 o 
   9   3  -1       89.41       91.04      2.94 o 
  11   3  -1      273.94      287.54      9.21 o 
  13   3  -1      107.90      112.91      5.88 o 
  15   3  -1        3.71       -1.12      2.37 o 
  17   3  -1       10.57       17.74      5.67 o 
 -14   4  -1        2.81        1.11      2.43 o 
 -12   4  -1        4.41        2.61      2.18 o 
 -10   4  -1      101.58      100.07      5.22 o 
  -8   4  -1      163.94      152.51      3.71 o 
  -6   4  -1       16.31       16.26      1.26 o 
  -4   4  -1       21.24       26.67      1.31 o 
  -2   4  -1     1285.30     1257.26     35.94 o 
   0   4  -1     2170.27     2119.97     59.79 o 
   2   4  -1      799.99      802.46     27.45 o 
   4   4  -1       74.36       79.17      2.74 o 
   6   4  -1      254.59      256.12      5.42 o 
   8   4  -1        0.23        2.41      1.99 o 
  10   4  -1      114.92      115.39      4.87 o 
  12   4  -1        4.03        4.18      2.45 o 
  14   4  -1       75.78      100.21      8.22 o 
  16   4  -1        2.66        2.62      3.65 o 
 -13   5  -1        3.30        1.49      2.26 o 
 -11   5  -1        0.99       -1.65      1.65 o 
  -9   5  -1       33.50       36.11      2.38 o 
  -7   5  -1      105.68      113.37      3.08 o 
  -5   5  -1      128.71      118.87      4.31 o 
  -3   5  -1      268.24      257.85      7.34 o 
  -1   5  -1      303.40      286.87     14.21 o 
   1   5  -1      121.96      127.37      9.69 o 
   3   5  -1      377.54      359.91      7.20 o 
   5   5  -1      304.06      296.77      5.34 o 
   7   5  -1       88.03       85.36      3.55 o 
   9   5  -1        7.83        8.34      2.00 o 
  11   5  -1      105.90      115.20      5.42 o 
  13   5  -1        0.52        0.64      2.32 o 
  15   5  -1       63.26       60.90      7.43 o 
 -12   6  -1        2.55        0.84      2.52 o 
 -10   6  -1        3.72        1.08      1.92 o 
  -8   6  -1        9.41        8.86      1.67 o 
  -6   6  -1       66.15       62.75      7.08 o 
  -4   6  -1       73.89       59.15      3.49 o 
  -2   6  -1      554.45      548.88     22.85 o 
   0   6  -1      141.90      133.92     12.83 o 
   2   6  -1       19.49       17.54      1.73 o 
   4   6  -1       80.65       78.49      3.32 o 
   6   6  -1       15.81       17.99      2.03 o 
   8   6  -1       83.13       83.52      4.52 o 
  10   6  -1       21.72       17.41      2.65 o 
  12   6  -1        2.98       -2.13      5.45 o 
  14   6  -1        3.88       -0.16      9.62 o 
 -11   7  -1        0.91       -2.55      2.55 o 
  -9   7  -1       15.76       17.16      4.09 o 
  -7   7  -1       10.85        7.67      2.11 o 
  -5   7  -1       11.30       11.32      2.28 o 
  -3   7  -1      117.22      117.79      5.73 o 
  -1   7  -1        5.52        6.68      4.91 o 
   1   7  -1      102.72      102.25     11.26 o 
   3   7  -1        0.80        1.74      2.46 o 
   5   7  -1       22.84       25.50      1.82 o 
   7   7  -1        7.87        6.76      1.70 o 
   9   7  -1       49.33       43.00      3.55 o 
  11   7  -1       27.03       25.29      3.72 o 
  13   7  -1       11.96       13.92      3.86 o 
  -8   8  -1        2.82       -2.32      3.00 o 
  -6   8  -1        0.39        1.72      1.77 o 
  -4   8  -1       49.84       48.30      2.31 o 
   2   8  -1        4.63        6.85      1.91 o 
   4   8  -1       42.28       40.71      3.90 o 
   6   8  -1        3.57        3.11      1.46 o 
   8   8  -1        5.98        3.82      2.20 o 
  10   8  -1       54.56       66.52      9.31 o 
  -5   9  -1        4.34        9.41      2.73 o 
   1   9  -1       13.61       11.60      2.05 o 
   3   9  -1        2.44        2.32      2.46 o 
   5   9  -1        6.54        4.76      5.87 o 
   7   9  -1        2.41        8.73      4.37 o 
   0  10  -1        5.72        7.15      1.30 o 
   2  10  -1        8.13        4.93      1.98 o 
 -16   0   0       19.58       11.78      4.29 o 
 -14   0   0       11.68        6.88      4.91 o 
 -12   0   0       21.65       18.63      2.86 o 
 -10   0   0      560.79      548.67     10.49 o 
  -8   0   0      233.13      243.51      6.23 o 
  -6   0   0     2107.76     2161.73     41.67 o 
  -4   0   0     6427.54     6551.90     79.56 o 
  -2   0   0     5011.87     5098.67     60.90 o 
   2   0   0     5011.46     5102.74     60.35 o 
   4   0   0     6424.63     6436.16     89.72 o 
   6   0   0     2108.43     2160.62     32.54 o 
   8   0   0      233.23      245.23      6.99 o 
  10   0   0      560.68      551.49     12.73 o 
  12   0   0       21.59       18.19      6.14 o 
  14   0   0       11.70        6.75      7.09 o 
  16   0   0       19.61       24.42      8.59 o 
 -17   1   0       10.82       12.54      3.80 o 
 -15   1   0       11.21        9.19      2.69 o 
 -13   1   0      292.59      285.32      7.67 o 
 -11   1   0      129.41      126.14      3.58 o 
  -9   1   0        4.52        2.75      0.83 o 
  -7   1   0     1598.50     1630.23     14.70 o 
  -5   1   0     1478.22     1503.32     16.46 o 
  -3   1   0     8566.61     8225.55     89.63 o 
  -1   1   0     1865.41     1819.60     22.71 o 
   1   1   0     1864.42     1808.59     18.13 o 
   3   1   0     8569.89     8126.90     93.63 o 
   5   1   0     1478.84     1477.88     28.43 o 
   7   1   0     1598.47     1642.69     16.95 o 
   9   1   0        4.53        5.19      1.21 o 
  11   1   0      129.36      131.97      5.15 o 
  13   1   0      292.58      279.75      7.44 o 
  15   1   0       11.17       11.35      5.01 o 
  17   1   0       10.80       13.26      6.23 o 
 -16   2   0        3.39        1.11      2.63 o 
 -14   2   0       13.00       12.36      2.40 o 
 -12   2   0       90.88       81.24      4.49 o 
 -10   2   0       51.10       47.38      2.66 o 
  -8   2   0        6.89        7.96      1.14 o 
  -6   2   0      123.61      132.97      2.38 o 
  -4   2   0      116.01      117.10      1.72 o 
  -2   2   0     2040.22     1941.97     28.03 o 
   0   2   0    13432.65    13223.56    227.31 o 
   2   2   0     2038.92     1934.28     16.53 o 
   4   2   0      116.07      114.30      2.08 o 
   6   2   0      123.62      129.57      2.99 o 
   8   2   0        6.89       10.69      1.48 o 
  10   2   0       51.06       46.45      2.14 o 
  12   2   0       90.88       73.95      4.60 o 
  14   2   0       12.98       10.88      3.34 o 
  16   2   0        3.38        4.69      3.51 o 
 -15   3   0        1.85       -1.15      2.24 o 
 -13   3   0       77.24       77.70      4.55 o 
 -11   3   0       28.45       27.02      2.24 o 
  -9   3   0       28.22       26.45      1.84 o 
  -7   3   0       29.13       31.45      1.28 o 
  -5   3   0      450.23      490.25      4.85 o 
  -3   3   0      303.74      291.32      3.38 o 
  -1   3   0     2088.29     2036.29     53.65 o 
   1   3   0     2088.08     1959.30     63.90 o 
   3   3   0      303.34      302.61      3.99 o 
   5   3   0      450.51      484.64      7.40 o 
   7   3   0       29.11       37.26      1.59 o 
   9   3   0       28.19       26.68      1.97 o 
  11   3   0       28.47       26.92      2.61 o 
  13   3   0       77.17       72.79      5.24 o 
  15   3   0        1.84       -1.36      4.91 o 
 -16   4   0       13.56       13.48      3.19 o 
 -14   4   0        2.61       -0.21      2.16 o 
 -12   4   0      208.70      219.07      6.21 o 
 -10   4   0      389.47      368.65      9.79 o 
  -8   4   0       86.16       86.65      2.45 o 
  -6   4   0      183.48      183.53      3.03 o 
  -4   4   0      590.27      553.06      7.04 o 
  -2   4   0     1294.14     1262.39     37.47 o 
   0   4   0      398.48      384.54     15.74 o 
   2   4   0     1294.00     1299.37     27.94 o 
   4   4   0      590.33      554.46      7.87 o 
   6   4   0      183.52      185.02      4.38 o 
   8   4   0       86.19       90.54      3.91 o 
  10   4   0      389.51      372.55     10.24 o 
  12   4   0      208.76      210.36      8.05 o 
  14   4   0        2.61        4.17      3.99 o 
  16   4   0       13.57       28.51     10.09 o 
 -15   5   0       11.76        9.76      3.43 o 
 -13   5   0       26.84       26.75      3.05 o 
 -11   5   0       44.10       49.23      3.22 o 
  -9   5   0      119.72      122.26      3.84 o 
  -7   5   0      451.04      421.74      5.40 o 
  -5   5   0       29.12       23.72      1.45 o 
  -3   5   0      702.27      628.42     22.88 o 
  -1   5   0      262.99      303.35     13.94 o 
   1   5   0      262.92      275.72      4.69 o 
   3   5   0      702.09      680.33     17.12 o 
   5   5   0       29.11       27.95      2.35 o 
   7   5   0      450.92      423.03      7.55 o 
   9   5   0      119.66      130.54      5.69 o 
  11   5   0       44.09       46.36      4.39 o 
  13   5   0       26.84       20.52      5.73 o 
  15   5   0       11.77        3.40      4.84 o 
 -14   6   0       14.51       10.57      5.64 o 
 -12   6   0       18.14       26.68      3.53 o 
 -10   6   0      161.08      155.16      5.20 o 
  -8   6   0        6.16        4.96      1.50 o 
  -6   6   0       28.98       25.03      1.96 o 
  -4   6   0       29.09       27.53      1.20 o 
  -2   6   0       71.94       83.52      9.28 o 
   0   6   0       95.85       90.71      4.08 o 
   2   6   0       71.95       68.90      3.86 o 
   4   6   0       29.09       30.74      1.88 o 
   6   6   0       28.99       27.18      2.01 o 
   8   6   0        6.16        5.16      3.17 o 
  10   6   0      161.09      163.89      6.84 o 
  12   6   0       18.14       22.91      4.05 o 
  14   6   0       14.51       11.46      7.64 o 
 -11   7   0       14.09       14.68      3.58 o 
  -9   7   0       26.35       24.23      3.90 o 
  -7   7   0       24.52       15.21      3.97 o 
  -5   7   0        1.33        2.13      0.96 o 
  -3   7   0       43.51       51.37      5.73 o 
  -1   7   0       33.80       36.27      2.59 o 
   1   7   0       33.82       31.96      2.36 o 
   3   7   0       43.53       45.55      4.72 o 
   5   7   0        1.34       -0.52      1.07 o 
   7   7   0       24.50       20.32      2.84 o 
   9   7   0       26.37       36.72      3.41 o 
  11   7   0       14.08        7.74      3.17 o 
 -10   8   0       12.66        9.96      4.09 o 
  -8   8   0        1.01        2.86      2.86 o 
  -6   8   0       17.61       16.10      2.86 o 
  -4   8   0       13.34       15.65      5.01 o 
  -2   8   0        3.91        4.12      1.71 o 
   0   8   0       28.18       27.66      1.96 o 
   2   8   0        3.93        2.31      1.46 o 
   4   8   0       13.35       13.67      2.40 o 
   6   8   0       17.62       20.91      2.79 o 
   8   8   0        1.01        2.37      2.37 o 
  10   8   0       12.65       12.07      4.94 o 
  -7   9   0        4.94        6.14      3.14 o 
  -5   9   0       12.29       12.55      2.32 o 
  -3   9   0       44.54       52.12      3.27 o 
  -1   9   0        2.57        1.88      1.16 o 
   1   9   0        2.56        4.09      2.11 o 
   3   9   0       44.51       40.24      7.09 o 
   5   9   0       12.27       12.28      4.09 o 
   7   9   0        4.95        3.85      2.60 o 
  -2  10   0        0.88        1.04      1.11 o 
   0  10   0       14.31       17.14      2.86 o 
   2  10   0        0.88        1.52      2.12 o 
 -17   1   1        0.03        1.63      2.39 o 
 -15   1   1       20.60       22.99      2.95 o 
 -13   1   1       98.62       96.02      5.37 o 
 -11   1   1       35.85       30.11      2.47 o 
  -9   1   1      281.37      276.39      4.42 o 
  -7   1   1     1553.80     1564.26     14.90 o 
  -5   1   1     1532.15     1474.09     18.88 o 
  -3   1   1     3688.47     3680.99     28.36 o 
  -1   1   1     1346.12     1260.27     15.80 o 
   1   1   1     6099.16     6180.43     45.94 o 
   3   1   1      863.27      828.05      7.63 o 
   5   1   1       79.87       94.69      2.20 o 
   7   1   1      544.23      563.13      7.58 o 
   9   1   1       43.14       39.88      2.30 o 
  11   1   1       88.40       80.32      3.85 o 
  13   1   1        5.85        3.26      2.62 o 
  15   1   1        4.66        8.76      5.05 o 
 -18   2   1       13.69       14.88      3.34 o 
 -16   2   1        1.41        2.86      2.29 o 
 -14   2   1       90.79       93.56      7.23 o 
 -12   2   1       72.60       67.07      3.43 o 
 -10   2   1      481.06      470.78      6.98 o 
  -8   2   1      131.51      125.14      2.89 o 
  -6   2   1      325.42      318.42      5.13 o 
  -4   2   1      773.36      733.38      7.36 o 
  -2   2   1     8723.18     8859.76     87.60 o 
   0   2   1    15458.23    16010.80    142.46 o 
   2   2   1      270.01      264.14      3.47 o 
   4   2   1     1316.69     1299.99     11.75 o 
   6   2   1       33.49       26.96      1.71 o 
   8   2   1      162.47      168.74      4.26 o 
  10   2   1       52.99       51.24      3.12 o 
  12   2   1       27.31       22.07      3.74 o 
  14   2   1       22.43       19.24      3.91 o 
  16   2   1        2.29        7.31      4.62 o 
 -17   3   1       10.59        6.11      3.39 o 
 -15   3   1        3.73        1.23      2.28 o 
 -13   3   1      107.95      107.68      4.44 o 
 -11   3   1      274.12      282.29      6.02 o 
  -9   3   1       89.46       87.70      2.25 o 
  -7   3   1      437.03      452.74      5.40 o 
  -5   3   1      719.04      739.48      7.78 o 
  -3   3   1     3190.49     3174.16     31.04 o 
  -1   3   1      713.35      708.03     32.16 o 
   1   3   1     2652.39     2514.39     34.70 o 
   3   3   1      234.72      231.49      3.51 o 
   5   3   1      170.25      179.87      4.90 o 
   7   3   1      282.12      278.96      4.91 o 
   9   3   1       27.30       28.76      2.55 o 
  11   3   1      249.77      241.84     10.14 o 
  13   3   1       18.88       16.65      3.54 o 
  15   3   1        7.54        5.86      4.61 o 
 -16   4   1        2.66        5.10      2.52 o 
 -14   4   1       75.69       89.41      4.98 o 
 -12   4   1        4.05        7.16      1.95 o 
 -10   4   1      114.95      113.90      3.16 o 
  -8   4   1        0.23        1.33      0.93 o 
  -6   4   1      254.66      256.98      3.88 o 
  -4   4   1       74.42       81.67      1.55 o 
  -2   4   1      800.48      768.54     35.60 o 
   0   4   1     2171.42     2202.05     30.03 o 
   2   4   1     1285.37     1223.17     11.99 o 
   4   4   1       21.23       25.97      1.84 o 
   6   4   1       16.36       15.67      1.74 o 
   8   4   1      163.97      142.14      6.35 o 
  10   4   1      101.57      104.82      6.25 o 
  12   4   1        4.42        4.82      4.06 o 
  14   4   1        2.81        1.84      4.06 o 
 -15   5   1       63.27       66.79      4.64 o 
 -13   5   1        0.53       -0.67      1.70 o 
 -11   5   1      105.88      106.07      4.66 o 
  -9   5   1        7.83       10.74      1.48 o 
  -7   5   1       88.04       88.89      2.29 o 
  -5   5   1      304.05      297.49      4.60 o 
  -3   5   1      377.30      351.25      7.06 o 
  -1   5   1      121.80      119.61      4.79 o 
   1   5   1      303.80      290.37      4.86 o 
   3   5   1      268.20      244.72      4.21 o 
   5   5   1      128.77      124.54      3.51 o 
   7   5   1      105.66      115.44      6.26 o 
   9   5   1       33.49       39.43      4.31 o 
  11   5   1        0.99        5.18      2.78 o 
  13   5   1        3.31        0.90      4.00 o 
 -14   6   1        3.86        7.43      2.92 o 
 -12   6   1        2.99       -0.29      1.85 o 
 -10   6   1       21.74       21.44      2.68 o 
  -8   6   1       83.12       89.83      2.89 o 
  -6   6   1       15.78       17.39      1.77 o 
  -4   6   1       80.62       84.61      7.56 o 
  -2   6   1       19.53       17.41      3.07 o 
   0   6   1      141.70      139.18      2.92 o 
   2   6   1      554.27      544.18      7.03 o 
   4   6   1       73.79       68.57      3.75 o 
   6   6   1       66.11       60.02      3.44 o 
   8   6   1        9.41        9.63      2.35 o 
  10   6   1        3.71        1.07      2.64 o 
  12   6   1        2.55       -2.52      3.47 o 
 -13   7   1       11.95       16.36      4.05 o 
 -11   7   1       27.01       25.47      3.26 o 
  -9   7   1       49.33       44.62      7.03 o 
  -7   7   1        7.87        7.17      1.95 o 
  -5   7   1       22.85       21.60      2.10 o 
  -3   7   1        0.80        0.84      2.52 o 
  -1   7   1      102.67      110.68      3.01 o 
   1   7   1        5.53        6.37      1.44 o 
   3   7   1      117.25      118.42      3.19 o 
   5   7   1       11.32       10.33      1.69 o 
   7   7   1       10.85       12.72      2.74 o 
   9   7   1       15.76       19.76      3.43 o 
  11   7   1        0.91        1.35      2.88 o 
 -10   8   1       54.57       42.43      6.41 o 
  -8   8   1        5.99        4.09      2.46 o 
  -6   8   1        3.57        4.14      2.32 o 
  -4   8   1       42.30       48.28      4.57 o 
  -2   8   1        4.62        5.13      0.97 o 
   0   8   1       28.89       26.82      3.59 o 
   2   8   1       50.16       39.64      3.43 o 
   4   8   1       49.83       50.53      3.62 o 
   6   8   1        0.38        0.27      2.48 o 
   8   8   1        2.82        2.24      2.94 o 
  -7   9   1        2.41        6.41      2.59 o 
  -5   9   1        6.55        7.87      1.69 o 
  -3   9   1        2.45        2.48      2.24 o 
  -1   9   1       13.61       11.61      2.41 o 
   1   9   1        0.15        0.51      1.57 o 
   3   9   1       38.67       38.56      3.92 o 
   5   9   1        4.34        2.87      2.54 o 
  -2  10   1        8.13        7.09      2.38 o 
   0  10   1        5.72        3.54      3.51 o 
 -18   0   2       10.02        9.62      4.20 o 
 -16   0   2       94.48       77.65      6.62 o 
 -14   0   2      328.90      336.74     11.15 o 
 -12   0   2      107.72       98.91     10.41 o 
 -10   0   2      213.89      219.49      6.91 o 
  -8   0   2      687.37      643.92     26.11 o 
  -6   0   2     5851.65     5873.29     76.54 o 
  -4   0   2     8387.55     8383.40    111.05 o 
  -2   0   2    10532.02    11263.85    270.75 o 
   0   0   2     4838.22     4524.49     60.26 o 
   2   0   2      587.75      527.54      9.08 o 
   4   0   2      816.91      810.64     14.15 o 
   6   0   2      284.41      272.44      7.34 o 
   8   0   2      202.40      197.39      8.78 o 
  10   0   2       34.00       34.10      4.29 o 
  12   0   2      137.77      128.15      8.36 o 
  14   0   2        1.97        5.05      6.55 o 
 -19   1   2        5.52        5.74      2.92 o 
 -17   1   2        9.98       13.97      2.89 o 
 -15   1   2        3.13        9.84      2.44 o 
 -13   1   2      450.98      445.82      7.34 o 
 -11   1   2      224.85      215.38      4.06 o 
  -9   1   2     1532.69     1569.40     15.88 o 
  -7   1   2      580.77      541.66      6.59 o 
  -5   1   2     5422.13     5239.91     52.37 o 
  -3   1   2     7330.65     7398.21     61.17 o 
  -1   1   2    12866.33    13775.18    107.37 o 
   1   1   2      608.02      540.11      5.40 o 
   3   1   2      211.86      206.88      3.40 o 
   5   1   2     1974.17     1981.19     18.50 o 
   7   1   2       25.33       32.43      2.50 o 
   9   1   2       72.09       70.56      3.31 o 
  11   1   2      113.79      104.29      6.17 o 
  13   1   2        2.97        5.09      4.87 o 
  15   1   2        1.69        2.66      7.43 o 
 -18   2   2        2.45        5.43      4.84 o 
 -16   2   2        7.29        4.33      2.44 o 
 -14   2   2       81.58       91.54      6.38 o 
 -12   2   2       50.98       55.13      2.73 o 
 -10   2   2      293.25      290.74      4.87 o 
  -8   2   2      574.74      574.51      7.50 o 
  -6   2   2      634.43      622.69      7.08 o 
  -4   2   2      416.85      410.14      5.15 o 
  -2   2   2     3088.75     2976.81     24.94 o 
   0   2   2     2863.96     2847.55     26.41 o 
   2   2   2       91.16       93.08      1.59 o 
   4   2   2      132.42      140.15      3.20 o 
   6   2   2      179.61      191.21      4.00 o 
   8   2   2       47.24       51.14      2.95 o 
  10   2   2       34.01       31.29      3.76 o 
  12   2   2       35.74       37.31      4.33 o 
  14   2   2        5.57        6.81      3.62 o 
 -17   3   2       46.59       58.57      5.54 o 
 -15   3   2       57.48       58.90      3.59 o 
 -13   3   2      239.59      240.65      6.16 o 
 -11   3   2      215.67      206.71      4.42 o 
  -9   3   2       47.01       49.52      1.81 o 
  -7   3   2      296.27      270.21      4.13 o 
  -5   3   2      263.77      278.97      4.19 o 
  -3   3   2      278.29      294.29      4.55 o 
  -1   3   2     1754.19     1559.81     18.00 o 
   1   3   2      596.58      568.15      7.08 o 
   3   3   2      654.71      618.12      7.53 o 
   5   3   2      108.74      106.83      3.49 o 
   7   3   2      248.77      256.81      5.27 o 
   9   3   2       22.42       22.21      2.67 o 
  11   3   2        9.93        3.78      5.15 o 
  13   3   2        5.19        6.04      4.30 o 
 -16   4   2       59.92       69.29      6.06 o 
 -14   4   2      109.23      117.69      5.59 o 
 -12   4   2      135.91      135.52      4.67 o 
 -10   4   2      109.02      104.98      3.08 o 
  -8   4   2       15.39       14.79      1.22 o 
  -6   4   2       34.60       37.14      1.96 o 
  -4   4   2        0.58       -0.17      0.74 o 
  -2   4   2      224.13      236.76      3.71 o 
   0   4   2     2081.40     2047.83     19.00 o 
   2   4   2       61.51       62.19      2.24 o 
   4   4   2      140.70      142.23      3.15 o 
   6   4   2       80.02       71.85      5.00 o 
   8   4   2       25.60       29.40      2.99 o 
  10   4   2       18.06       16.11      4.10 o 
  12   4   2       14.36       13.71      4.81 o 
 -17   5   2        2.56        8.32      5.05 o 
 -15   5   2        2.28        7.64      2.39 o 
 -13   5   2      141.31      161.32      6.59 o 
 -11   5   2       17.33       14.78      1.65 o 
  -9   5   2      240.21      240.71      3.53 o 
  -7   5   2      148.11      146.52      3.87 o 
  -5   5   2       25.81       25.98      1.81 o 
  -3   5   2      144.63      153.82      2.76 o 
  -1   5   2      196.16      183.10      3.53 o 
   1   5   2      884.64      884.97     10.58 o 
   3   5   2      263.59      264.69      5.43 o 
   5   5   2      105.72       99.87      3.68 o 
   7   5   2      193.65      193.69      6.65 o 
   9   5   2       45.32       41.46      5.82 o 
  11   5   2        2.53       -5.52      5.52 o 
  13   5   2        7.10        0.36      5.39 o 
 -14   6   2        1.47        1.95      2.49 o 
 -12   6   2       34.48       38.40      3.29 o 
 -10   6   2       48.10       56.68      3.00 o 
  -8   6   2       59.46       59.95      2.22 o 
  -6   6   2       66.47       57.10      7.67 o 
  -4   6   2      125.07      120.64      2.80 o 
  -2   6   2       55.51       49.47      1.86 o 
   0   6   2      248.52      245.42      4.90 o 
   2   6   2      451.09      422.27      6.50 o 
   4   6   2       47.51       48.49      2.73 o 
   6   6   2       21.46       20.41      2.59 o 
   8   6   2       63.33       59.00      4.39 o 
  10   6   2        2.39        6.26      3.10 o 
 -13   7   2       15.23        8.53      2.80 o 
 -11   7   2       48.14       44.94      3.80 o 
  -9   7   2        8.47       14.17      2.57 o 
  -7   7   2       36.88       36.80      5.32 o 
  -5   7   2        4.81        6.55      1.67 o 
  -3   7   2      169.40      158.81      9.69 o 
  -1   7   2       19.40       18.30      1.80 o 
   1   7   2       36.77       37.19      1.94 o 
   3   7   2       95.69      107.17      3.78 o 
   5   7   2       47.19       55.25      3.66 o 
   7   7   2       10.93       14.59      3.27 o 
   9   7   2        3.90        3.48      2.94 o 
 -12   8   2        3.28        0.95      3.68 o 
 -10   8   2       17.92       12.01      3.96 o 
  -8   8   2       13.71       11.35      3.68 o 
  -6   8   2        1.32        0.69      2.76 o 
  -4   8   2       46.45       39.25      4.03 o 
  -2   8   2       16.40       16.32      1.95 o 
   0   8   2       16.61       16.18      2.14 o 
   2   8   2       69.78       64.86      3.12 o 
   4   8   2       37.86       38.99      3.45 o 
   6   8   2        2.20        0.08      2.17 o 
   8   8   2        4.09        5.48      3.19 o 
  -9   9   2       14.10       15.42      3.41 o 
  -7   9   2       12.07       10.14      2.08 o 
  -5   9   2        0.49        1.06      1.39 o 
  -3   9   2        7.78        7.04      1.81 o 
  -1   9   2        5.01        9.58      2.02 o 
   1   9   2       25.80       25.05      6.13 o 
   3   9   2       30.03       30.38      4.97 o 
   5   9   2        6.10       11.15      3.20 o 
  -2  10   2        7.48        6.03      2.16 o 
   0  10   2        7.22       16.10      9.41 o 
 -19   1   3        5.73        6.08      2.65 o 
 -17   1   3        2.95       -0.46      2.02 o 
 -15   1   3       45.53       53.92      3.81 o 
 -13   1   3      489.68      471.26      9.94 o 
 -11   1   3       24.24       21.55      1.82 o 
  -9   1   3     1548.12     1631.58     17.69 o 
  -7   1   3      899.00      900.31     10.76 o 
  -5   1   3      536.15      524.82      8.06 o 
  -3   1   3      467.00      422.33      4.86 o 
  -1   1   3      778.07      744.73     12.53 o 
   1   1   3        5.72        7.07      0.86 o 
   3   1   3      345.03      339.61      4.12 o 
   5   1   3       13.25       12.94      1.28 o 
   7   1   3       84.89       93.15      2.93 o 
   9   1   3       11.88       14.58      2.76 o 
  11   1   3        0.99       -1.62      2.78 o 
  13   1   3        7.87       13.92      4.37 o 
 -18   2   3        8.48        6.14      2.66 o 
 -16   2   3      111.72      104.83      4.81 o 
 -14   2   3       86.81       83.13      5.06 o 
 -12   2   3      148.65      132.17      4.10 o 
 -10   2   3     1409.23     1371.25     15.67 o 
  -8   2   3      809.64      801.19      9.40 o 
  -6   2   3     1095.39     1150.89     13.18 o 
  -4   2   3       73.64       60.64      2.01 o 
  -2   2   3      183.86      192.13      3.34 o 
   0   2   3      903.39      891.92     10.44 o 
   2   2   3      116.95      134.23      2.69 o 
   4   2   3      234.34      218.16      4.45 o 
   6   2   3        0.70        0.18      1.16 o 
   8   2   3        6.63        5.57      1.89 o 
  10   2   3       10.12        8.80      2.93 o 
  12   2   3       49.19       59.39      7.07 o 
 -19   3   3       20.08       27.28      4.61 o 
 -17   3   3       33.78       46.21      4.39 o 
 -15   3   3      138.68      151.62      8.79 o 
 -13   3   3      240.99      231.14      4.50 o 
 -11   3   3       41.08       42.26      2.01 o 
  -9   3   3      757.84      780.48      9.80 o 
  -7   3   3       19.31       28.23      1.50 o 
  -5   3   3      275.30      288.04      6.01 o 
  -3   3   3      557.27      564.90      6.29 o 
  -1   3   3     1288.17     1339.02     14.54 o 
   1   3   3      247.26      264.51      4.13 o 
   3   3   3      455.57      478.30      6.66 o 
   5   3   3      136.10      145.68      3.12 o 
   7   3   3      150.68      141.16      4.10 o 
   9   3   3       16.02       19.56      3.16 o 
  11   3   3       19.09       21.91      4.78 o 
  13   3   3        6.17       -1.82      4.01 o 
 -18   4   3       11.09        2.74      2.79 o 
 -16   4   3      104.36      110.84      6.78 o 
 -14   4   3       20.28       16.20      2.42 o 
 -12   4   3       72.73       75.74      3.00 o 
 -10   4   3       47.57       46.17      2.24 o 
  -8   4   3        9.56        8.36      0.83 o 
  -6   4   3      772.14      793.45     10.75 o 
  -4   4   3       48.43       50.35      1.87 o 
  -2   4   3       57.56       67.39      1.74 o 
   0   4   3      299.66      260.18      4.42 o 
   2   4   3       22.76       31.99      1.99 o 
   4   4   3      133.88      147.65      3.37 o 
   6   4   3        5.30        4.56      2.18 o 
   8   4   3        2.26        2.60      2.17 o 
  10   4   3       16.15       22.58      4.82 o 
  12   4   3        3.35       12.87      6.07 o 
 -17   5   3       29.64       20.64      3.27 o 
 -15   5   3        4.33        6.48      2.25 o 
 -13   5   3       24.66       25.03      2.37 o 
 -11   5   3      150.90      151.02      3.65 o 
  -9   5   3      120.61      113.95      3.27 o 
  -7   5   3       30.53       29.98      1.44 o 
  -5   5   3        8.24        9.96      1.16 o 
  -3   5   3      291.47      273.80      4.72 o 
  -1   5   3       55.51       57.03      2.19 o 
   1   5   3      112.22      118.17      3.11 o 
   3   5   3      158.58      158.67      4.15 o 
   5   5   3        9.96        7.56      2.06 o 
   7   5   3       57.89       60.66      7.45 o 
   9   5   3        9.72       14.07      4.13 o 
  11   5   3        1.28        2.79      6.89 o 
 -16   6   3       24.55       29.34      3.99 o 
 -14   6   3        2.19        1.13      4.65 o 
 -12   6   3        7.24        4.16      1.92 o 
 -10   6   3       29.55       29.82      2.37 o 
  -8   6   3       11.26        8.56      1.37 o 
  -6   6   3       13.84       13.84      1.65 o 
  -4   6   3       31.82       33.62      1.90 o 
  -2   6   3        4.06        3.64      0.92 o 
   0   6   3      659.09      639.85      8.68 o 
   2   6   3      224.02      218.82      4.93 o 
   4   6   3      237.54      225.93      6.10 o 
   6   6   3        4.31        3.20      2.03 o 
   8   6   3        1.92        1.33      4.30 o 
  10   6   3        0.78        3.20      6.62 o 
 -15   7   3        0.24       -2.80      2.99 o 
 -13   7   3       15.55       18.57      3.80 o 
 -11   7   3       52.12       50.84      4.22 o 
  -9   7   3       15.49       13.93      7.78 o 
  -7   7   3       65.79       60.29      4.83 o 
  -5   7   3      179.22      178.00      5.12 o 
  -3   7   3      292.10      266.39      8.20 o 
  -1   7   3      102.12      101.60      2.78 o 
   1   7   3       87.50       79.26      3.19 o 
   3   7   3       32.90       37.38      2.93 o 
   5   7   3       23.14       37.12      3.22 o 
   7   7   3       72.15       81.13      6.37 o 
   9   7   3       28.40       33.70      4.70 o 
 -12   8   3       22.37       20.74      5.18 o 
 -10   8   3       22.72       19.85      2.75 o 
  -8   8   3       22.45       25.43      2.62 o 
  -6   8   3       21.26       21.28      2.44 o 
  -4   8   3       10.92        8.20      2.57 o 
  -2   8   3        7.86        9.76      1.83 o 
   0   8   3       48.66       50.52      2.87 o 
   2   8   3      107.46      110.55      5.42 o 
   4   8   3        7.10        5.25      2.29 o 
   6   8   3       10.53       12.96      3.19 o 
  -9   9   3        0.14        0.06      1.83 o 
  -7   9   3        0.59       -0.96      1.52 o 
  -5   9   3       27.91       28.97      2.77 o 
  -3   9   3        8.15        6.84      2.03 o 
  -1   9   3        4.74        2.85      2.12 o 
   1   9   3       47.95       60.83      6.32 o 
   3   9   3       13.97       16.58      3.42 o 
 -20   0   4       37.86       63.03     10.37 o 
 -18   0   4        3.63        3.59      4.98 o 
 -16   0   4      146.77      144.04      9.49 o 
 -14   0   4      923.32      895.13     16.40 o 
 -12   0   4       89.73       95.34     14.46 o 
 -10   0   4      474.67      477.10      9.60 o 
  -8   0   4     1890.95     2047.41     38.00 o 
  -6   0   4     1491.39     1519.84     21.85 o 
  -4   0   4     1290.25     1135.46     16.90 o 
  -2   0   4     2208.74     2051.75     52.81 o 
   0   0   4      446.22      437.73     10.04 o 
   2   0   4      497.37      467.17      8.08 o 
   4   0   4      115.06      123.83      3.85 o 
   6   0   4      259.62      252.98      6.19 o 
   8   0   4        8.20        4.70      2.90 o 
  10   0   4       72.93       78.97      8.32 o 
  12   0   4        1.80       10.91      7.50 o 
 -19   1   4       16.37       18.26      5.02 o 
 -17   1   4       11.79       13.05      2.57 o 
 -15   1   4      523.60      518.17      9.15 o 
 -13   1   4      162.00      170.83      3.97 o 
 -11   1   4      140.49      124.27      3.79 o 
  -9   1   4     2168.58     2181.65     24.34 o 
  -7   1   4      391.20      405.10      5.76 o 
  -5   1   4      328.57      293.97      5.26 o 
  -3   1   4      818.61      828.90      9.64 o 
  -1   1   4     2220.70     2157.26     21.39 o 
   1   1   4      630.53      651.19      7.55 o 
   3   1   4       63.80       73.01      1.97 o 
   5   1   4      155.80      148.96      2.80 o 
   7   1   4      154.16      149.50      4.02 o 
   9   1   4       31.33       29.35      4.02 o 
  11   1   4        2.03       -0.04      2.92 o 
 -20   2   4       27.17       44.22      5.34 o 
 -18   2   4       26.70       28.49      3.64 o 
 -16   2   4      162.06      162.96      5.13 o 
 -14   2   4      871.97      865.11     11.86 o 
 -12   2   4      457.02      439.74      7.00 o 
 -10   2   4      304.73      278.73      7.34 o 
  -8   2   4      892.78      942.75     10.30 o 
  -6   2   4      135.55      145.24      2.96 o 
  -4   2   4      330.82      305.06      4.08 o 
  -2   2   4      996.38     1015.67     11.17 o 
   0   2   4      496.06      512.95      8.18 o 
   2   2   4      283.34      288.60      6.86 o 
   4   2   4      611.67      616.98      9.07 o 
   6   2   4      187.56      184.08      5.06 o 
   8   2   4       38.92       36.74      4.17 o 
  10   2   4        1.02       -2.84      2.84 o 
  12   2   4       14.09       17.57      4.21 o 
 -19   3   4        5.74        2.93      3.21 o 
 -17   3   4       38.38       43.65      4.12 o 
 -15   3   4        4.66        4.89      1.76 o 
 -13   3   4       17.26       19.21      1.85 o 
 -11   3   4      545.48      566.76      8.18 o 
  -9   3   4       56.37       59.36      3.58 o 
  -7   3   4        1.47        1.97      0.97 o 
  -5   3   4      264.28      288.44      4.70 o 
  -3   3   4     1311.14     1285.26     15.17 o 
  -1   3   4      550.46      605.38      7.98 o 
   1   3   4      157.86      155.45      3.66 o 
   3   3   4      241.22      223.09      3.32 o 
   5   3   4      189.49      187.54      4.58 o 
   7   3   4       17.58       17.77      2.49 o 
   9   3   4        8.94       14.93      4.26 o 
  11   3   4       10.18        9.55      7.50 o 
 -18   4   4       12.55       11.42      2.94 o 
 -16   4   4       52.98       47.08      4.40 o 
 -14   4   4       23.15       22.48      2.18 o 
 -12   4   4       58.49       51.49      2.79 o 
 -10   4   4      171.51      170.39      3.93 o 
  -8   4   4       75.83       69.71      2.35 o 
  -6   4   4       24.21       25.63      1.50 o 
  -4   4   4      102.56      107.67      2.90 o 
  -2   4   4      190.40      190.80      3.70 o 
   0   4   4        0.94        1.18      1.02 o 
   2   4   4      105.23      105.67      3.57 o 
   4   4   4      213.15      222.45      5.89 o 
   6   4   4        4.37        0.57      2.15 o 
   8   4   4       12.31       16.09      4.41 o 
  10   4   4        2.54       -1.29      3.63 o 
 -17   5   4       13.56       15.52      2.91 o 
 -15   5   4        2.79        1.56      1.87 o 
 -13   5   4       33.84       40.22      3.59 o 
 -11   5   4       59.50       58.22      3.25 o 
  -9   5   4        1.53        0.33      1.17 o 
  -7   5   4       11.06       11.17      1.21 o 
  -5   5   4       40.02       41.92      1.90 o 
  -3   5   4      156.73      158.62      4.61 o 
  -1   5   4      132.66      141.21      3.51 o 
   1   5   4       32.12       37.23      2.95 o 
   3   5   4      162.38      165.37      5.10 o 
   5   5   4       45.33       43.35      3.48 o 
   7   5   4        9.55        9.64      2.59 o 
   9   5   4        0.52       -3.07      3.07 o 
 -16   6   4        0.61       -2.35      2.49 o 
 -14   6   4       11.93       10.61      4.96 o 
 -12   6   4       39.85       42.18      3.09 o 
 -10   6   4       25.26       26.87      2.03 o 
  -8   6   4      101.60       93.38      3.37 o 
  -6   6   4       60.41       60.86      3.04 o 
  -4   6   4      391.40      403.46      6.75 o 
  -2   6   4      280.64      282.87      5.04 o 
   0   6   4       19.02       20.52      1.88 o 
   2   6   4      365.93      395.21      8.13 o 
   4   6   4       96.63      101.30      6.16 o 
   6   6   4       18.75       24.89      3.35 o 
   8   6   4       10.65       10.82      5.01 o 
 -15   7   4        7.42        1.19      3.12 o 
 -13   7   4        5.07        2.15      3.96 o 
 -11   7   4       11.33        8.63      1.84 o 
  -9   7   4       12.58       13.01      1.74 o 
  -7   7   4       56.35       53.10      3.83 o 
  -5   7   4       20.19       20.14      1.84 o 
  -3   7   4       28.39       31.68      2.54 o 
  -1   7   4       29.54       26.11      2.31 o 
   1   7   4      250.11      256.25      6.34 o 
   3   7   4       11.75        7.50      2.37 o 
   5   7   4       14.27       12.78      3.31 o 
   7   7   4       35.53       35.51      5.08 o 
 -12   8   4        5.72       10.37      3.82 o 
 -10   8   4        2.61        1.44      1.79 o 
  -8   8   4        4.86       10.79      2.10 o 
  -6   8   4       27.98       30.27      2.80 o 
  -4   8   4       32.77       38.91      3.22 o 
  -2   8   4        5.90        7.85      1.70 o 
   0   8   4       49.02       44.81      3.54 o 
   2   8   4       33.37       31.92      3.22 o 
   4   8   4        2.41        3.64      2.80 o 
  -9   9   4        2.90        1.80      2.21 o 
  -7   9   4        2.95        1.13      1.87 o 
  -5   9   4        8.95        8.30      2.20 o 
  -3   9   4        6.99        9.65      2.45 o 
  -1   9   4        1.09       -2.91      6.82 o 
   1   9   4       14.73       13.07      3.37 o 
 -21   1   5        1.40        4.63      2.84 o 
 -19   1   5        8.55       10.82      3.70 o 
 -17   1   5       98.74       90.50      7.72 o 
 -15   1   5        9.32        7.29      1.91 o 
 -13   1   5      138.16      132.63      3.61 o 
 -11   1   5        0.85        3.00      1.90 o 
  -9   1   5      114.01      112.10      2.98 o 
  -7   1   5      245.30      245.92      4.80 o 
  -5   1   5      377.70      372.11      5.78 o 
  -3   1   5     1183.57     1194.10     14.01 o 
  -1   1   5       95.93       79.96      2.39 o 
   1   1   5      136.01      135.73      2.92 o 
   3   1   5      218.07      211.17      3.54 o 
   5   1   5       56.92       57.08      2.18 o 
   7   1   5       36.45       44.73      4.67 o 
   9   1   5        7.41        4.18      3.07 o 
  11   1   5       27.01       41.63     12.41 o 
 -20   2   5       17.43       31.33      3.71 o 
 -18   2   5       23.83       24.26      3.02 o 
 -16   2   5        3.86       -0.07      3.40 o 
 -14   2   5      808.21      802.72     15.95 o 
 -12   2   5       81.20       85.78      3.46 o 
 -10   2   5      952.04      991.73     11.23 o 
  -8   2   5      313.49      309.42      5.00 o 
  -6   2   5      198.11      204.95      3.85 o 
  -4   2   5     1736.83     1868.48     20.85 o 
  -2   2   5      431.01      437.84      6.72 o 
   0   2   5      442.56      489.81      7.12 o 
   2   2   5      171.27      171.65      4.08 o 
   4   2   5      341.48      339.42      6.76 o 
   6   2   5      112.87      112.70      5.36 o 
   8   2   5       62.09       77.72      7.37 o 
  10   2   5        4.00        4.15      3.31 o 
 -19   3   5       62.68       68.91      5.85 o 
 -17   3   5      207.66      195.75     11.11 o 
 -15   3   5       28.18       20.88      2.27 o 
 -13   3   5      222.59      204.97      4.54 o 
 -11   3   5       81.82       86.46      4.18 o 
  -9   3   5      128.98      123.79      3.09 o 
  -7   3   5      972.57      986.38     10.21 o 
  -5   3   5       59.96       77.20      2.48 o 
  -3   3   5      382.06      373.26      6.27 o 
  -1   3   5      144.03      157.17      3.72 o 
   1   3   5       25.80       24.96      1.62 o 
   3   3   5      322.89      311.12      5.89 o 
   5   3   5       21.41       19.59      3.09 o 
   7   3   5      112.49      116.33      8.82 o 
   9   3   5       15.18        7.65      4.06 o 
 -20   4   5       12.07       23.60      7.37 o 
 -18   4   5       12.96        7.56      2.82 o 
 -16   4   5       24.74       26.24      3.03 o 
 -14   4   5       95.74       94.26      3.83 o 
 -12   4   5      202.62      213.88      4.81 o 
 -10   4   5      124.03      133.30      3.33 o 
  -8   4   5        7.27        8.33      1.40 o 
  -6   4   5       74.65       72.39      2.53 o 
  -4   4   5      364.62      370.57      7.20 o 
  -2   4   5       17.16       21.83      1.67 o 
   0   4   5        6.56        6.23      1.43 o 
   2   4   5      283.41      281.77      7.69 o 
   4   4   5       96.05       93.86      4.70 o 
   6   4   5       16.35       10.09      3.88 o 
   8   4   5        2.94        7.39      3.09 o 
  10   4   5        9.37        9.69      8.18 o 
 -19   5   5        2.77        6.58      3.40 o 
 -17   5   5        3.21        3.75      3.42 o 
 -15   5   5        5.08        4.64      2.06 o 
 -13   5   5      116.80      134.88      7.32 o 
 -11   5   5        2.86        0.36      1.25 o 
  -9   5   5       18.30       18.10      1.66 o 
  -7   5   5       91.09       96.74      2.95 o 
  -5   5   5      245.69      242.70      5.59 o 
  -3   5   5      142.71      139.37      5.94 o 
  -1   5   5      318.41      316.79      6.71 o 
   1   5   5      150.30      156.66      4.89 o 
   3   5   5      151.30      148.74      5.63 o 
   5   5   5       29.44       35.63      3.86 o 
   7   5   5        9.97        8.29      3.82 o 
   9   5   5       18.16       20.78      5.37 o 
 -16   6   5       16.22       18.02      3.51 o 
 -14   6   5        3.04        3.03      2.07 o 
 -12   6   5       81.49       85.97      4.45 o 
 -10   6   5       12.43        9.74      1.60 o 
  -8   6   5        1.91        1.44      1.14 o 
  -6   6   5       22.29       20.34      2.12 o 
  -4   6   5        9.10       10.39      1.56 o 
  -2   6   5      103.70      106.37      4.40 o 
   0   6   5      146.80      152.92      4.90 o 
   2   6   5      180.85      187.70      6.26 o 
   4   6   5       37.19       41.48      4.08 o 
   6   6   5        4.91        5.06      2.84 o 
   8   6   5        2.36        4.77      3.55 o 
 -15   7   5        0.25        0.84      3.13 o 
 -13   7   5       20.46       20.06      3.01 o 
 -11   7   5       64.75       64.55      4.21 o 
  -9   7   5       66.35       59.05      3.87 o 
  -7   7   5       69.37       66.81      3.00 o 
  -5   7   5       80.00       86.30      4.18 o 
  -3   7   5       32.13       32.06      2.84 o 
  -1   7   5        4.12        2.66      1.69 o 
   1   7   5       16.20        9.75      2.38 o 
   3   7   5       30.68       29.28      3.63 o 
   5   7   5       43.25       49.87      4.71 o 
 -14   8   5        4.50        0.37      3.03 o 
 -12   8   5        0.28        1.09      2.99 o 
 -10   8   5       31.01       29.31      4.25 o 
  -8   8   5       52.23       58.52      5.47 o 
  -6   8   5       60.07       55.47      3.40 o 
  -4   8   5        1.63       -0.58      1.65 o 
  -2   8   5        8.50       12.48      2.78 o 
   0   8   5       65.50       68.04      4.11 o 
   2   8   5       10.99       15.73      3.39 o 
   4   8   5        1.93        2.78      2.90 o 
  -9   9   5        0.94        1.31      2.97 o 
  -7   9   5        9.69       14.75      4.37 o 
  -5   9   5        1.99       -2.46      2.46 o 
  -3   9   5        0.45        2.85      3.22 o 
  -1   9   5       12.58       14.13      5.42 o 
   1   9   5       15.70        6.68      7.91 o 
 -22   0   6       39.65       51.69      9.96 o 
 -20   0   6       25.02       31.98      5.14 o 
 -18   0   6        8.80        2.97      2.78 o 
 -16   0   6      496.22      488.81     15.45 o 
 -14   0   6       12.02       11.08      2.41 o 
 -12   0   6       82.37       97.99      4.43 o 
 -10   0   6      902.66      968.59     17.91 o 
  -8   0   6      290.64      256.54      8.79 o 
  -6   0   6     2480.63     2591.13     36.98 o 
  -4   0   6      562.23      596.96     13.09 o 
  -2   0   6      650.43      762.09     15.90 o 
   0   0   6      148.91      132.97      4.49 o 
   2   0   6      250.21      243.40      7.63 o 
   4   0   6     1932.90     1893.56     29.49 o 
   6   0   6       82.01       87.21      6.41 o 
   8   0   6       13.79       13.64      6.14 o 
  10   0   6       11.80        4.91      8.05 o 
 -21   1   6        3.61        2.49      2.65 o 
 -19   1   6       19.48       26.82      3.43 o 
 -17   1   6      196.41      180.15      8.41 o 
 -15   1   6      388.50      379.41      7.26 o 
 -13   1   6       98.71      104.28      3.75 o 
 -11   1   6      293.46      311.82      5.73 o 
  -9   1   6     1692.30     1795.88     20.56 o 
  -7   1   6      132.98      138.54      3.21 o 
  -5   1   6       27.23       36.78      2.24 o 
  -3   1   6     3007.91     3009.60     32.80 o 
  -1   1   6       20.24       25.59      1.67 o 
   1   1   6       87.66       78.14      3.26 o 
   3   1   6      536.65      515.64      7.17 o 
   5   1   6       54.00       55.02      3.75 o 
   7   1   6      107.09      118.12      9.02 o 
   9   1   6       25.63       19.61      3.97 o 
 -20   2   6        5.45        5.64      3.13 o 
 -18   2   6        8.29        8.50      2.56 o 
 -16   2   6      125.46      127.07      4.53 o 
 -14   2   6       13.83       16.07      2.07 o 
 -12   2   6       43.12       41.29      2.51 o 
 -10   2   6      146.54      155.21      3.93 o 
  -8   2   6       97.12      111.90      3.38 o 
  -6   2   6      338.65      348.27      6.42 o 
  -4   2   6       41.73       46.97      2.29 o 
  -2   2   6       36.51       40.19      4.22 o 
   0   2   6       35.38       41.73      3.51 o 
   2   2   6      227.37      217.81      4.30 o 
   4   2   6      212.90      218.13      6.31 o 
   6   2   6        0.59        0.47      1.96 o 
   8   2   6       21.16       25.52      6.02 o 
  10   2   6        4.67        2.05      7.50 o 
 -21   3   6        4.04        2.43      3.23 o 
 -19   3   6       28.66       24.65      4.03 o 
 -17   3   6       40.62       39.90      3.67 o 
 -15   3   6      277.16      263.77      6.19 o 
 -13   3   6       22.80       21.74      2.60 o 
 -11   3   6      118.48      125.03      3.62 o 
  -9   3   6      569.11      556.59      8.11 o 
  -7   3   6      140.53      142.06      2.73 o 
  -5   3   6      223.95      238.50      4.82 o 
  -3   3   6       55.55       49.70      2.83 o 
  -1   3   6      202.80      185.67      3.45 o 
   1   3   6      111.18      113.34      4.22 o 
   3   3   6      141.77      141.49      4.28 o 
   5   3   6       36.54       39.44      5.46 o 
   7   3   6       18.87       24.38      3.98 o 
   9   3   6       13.27       14.10      7.50 o 
 -20   4   6       29.39       37.95      4.83 o 
 -18   4   6        9.34        7.69      2.69 o 
 -16   4   6       29.99       33.13      3.18 o 
 -14   4   6      261.08      264.08      5.92 o 
 -12   4   6        2.10        0.85      1.36 o 
 -10   4   6       87.29       81.45      4.82 o 
  -8   4   6      276.67      275.71      6.58 o 
  -6   4   6      512.29      519.85      8.03 o 
  -4   4   6       87.06       91.61      3.56 o 
  -2   4   6       76.98       74.02      5.52 o 
   0   4   6       38.03       39.21      3.32 o 
   2   4   6      138.59      154.60      5.21 o 
   4   4   6       18.28       16.48      3.36 o 
   6   4   6       25.91       25.83      4.22 o 
   8   4   6        2.06        7.65      4.14 o 
 -19   5   6        1.91        1.10      2.98 o 
 -17   5   6        0.80       -1.88      2.67 o 
 -15   5   6       12.35       16.18      2.74 o 
 -13   5   6      115.75      118.31      4.87 o 
 -11   5   6       63.96       66.10      3.73 o 
  -9   5   6       39.05       39.28      2.83 o 
  -7   5   6      239.55      223.16      4.82 o 
  -5   5   6      242.00      281.25      5.71 o 
  -3   5   6      318.32      342.82     12.07 o 
  -1   5   6       26.22       21.32      2.38 o 
   1   5   6      362.35      375.87      8.24 o 
   3   5   6       32.69       31.12      3.58 o 
   5   5   6        3.63        4.13      2.93 o 
   7   5   6        5.71        5.12      4.63 o 
 -18   6   6       21.80       23.83      4.09 o 
 -16   6   6        4.93        7.71      2.95 o 
 -14   6   6       33.91       29.23      3.07 o 
 -12   6   6       23.96       25.35      2.63 o 
 -10   6   6       54.76       61.74      3.07 o 
  -8   6   6        4.44        5.52      1.45 o 
  -6   6   6       74.58       86.36      3.56 o 
  -4   6   6       53.02       43.01      3.14 o 
  -2   6   6       68.99       78.77      4.49 o 
   0   6   6       34.56       33.96      3.14 o 
   2   6   6        7.53        6.02      2.83 o 
   4   6   6       28.80       25.96      3.76 o 
   6   6   6       28.98       39.69      6.46 o 
 -15   7   6        1.46        3.24      2.93 o 
 -13   7   6       65.49       77.28      5.84 o 
 -11   7   6       15.93        9.22      2.10 o 
  -9   7   6       49.19       49.50      2.91 o 
  -7   7   6       96.80      104.24      3.85 o 
  -5   7   6       27.06       29.49      3.43 o 
  -3   7   6        5.11        4.81      2.10 o 
  -1   7   6       11.99       13.45      2.41 o 
   1   7   6       31.65       34.32      5.91 o 
   3   7   6       12.14        9.74      3.03 o 
   5   7   6        4.36       -2.73      5.05 o 
 -14   8   6        8.78       14.39      3.81 o 
 -12   8   6       91.26      105.34      6.11 o 
 -10   8   6       14.95       19.01      2.96 o 
  -8   8   6        4.82        5.16      2.27 o 
  -6   8   6        9.14       12.29      2.62 o 
  -4   8   6        0.28       -0.48      2.69 o 
  -2   8   6        7.65       12.63      2.69 o 
   0   8   6       13.58       15.98      3.13 o 
   2   8   6        1.24        0.06      2.51 o 
  -9   9   6        9.33       11.08      3.54 o 
  -7   9   6        0.97        0.95      9.07 o 
  -5   9   6        5.52        4.40      3.37 o 
  -3   9   6        1.60       -2.41      2.41 o 
  -1   9   6       12.56       16.92      8.73 o 
 -21   1   7        7.98        7.48      2.84 o 
 -19   1   7        4.33        4.52      2.39 o 
 -17   1   7       21.86       22.04      2.91 o 
 -15   1   7       21.21       26.64      2.93 o 
 -13   1   7       31.65       33.62      3.08 o 
 -11   1   7       62.56       75.15      3.42 o 
  -9   1   7       11.70       10.24      1.43 o 
  -7   1   7      102.14      112.42      3.04 o 
  -5   1   7      360.79      395.42      8.20 o 
  -3   1   7      603.36      591.37      8.60 o 
  -1   1   7       17.01       20.34      1.69 o 
   1   1   7      341.53      326.31      5.64 o 
   3   1   7       49.56       49.84      2.79 o 
   5   1   7      119.39      123.60      8.67 o 
   7   1   7       15.06       22.81      4.07 o 
 -22   2   7        4.37        2.77      3.59 o 
 -20   2   7        6.21        6.89      2.53 o 
 -18   2   7       10.98       11.77      2.46 o 
 -16   2   7       97.82      101.55      4.19 o 
 -14   2   7       44.44       39.41      2.63 o 
 -12   2   7      106.39      118.30      4.14 o 
 -10   2   7      263.97      293.66      5.22 o 
  -8   2   7       25.05       33.76      1.74 o 
  -6   2   7      156.96      170.83      4.37 o 
  -4   2   7        0.67        1.03      1.13 o 
  -2   2   7       57.69       68.26      4.60 o 
   0   2   7        9.86        7.03      1.64 o 
   2   2   7      215.02      215.92      5.12 o 
   4   2   7      136.48      130.88      6.31 o 
   6   2   7       12.03       14.72      4.53 o 
   8   2   7        5.25        2.25      3.19 o 
 -21   3   7        1.64        1.05      3.12 o 
 -19   3   7        9.52       12.68      3.57 o 
 -17   3   7       19.11       17.96      2.90 o 
 -15   3   7       97.45       88.44      4.68 o 
 -13   3   7       23.71       22.57      1.77 o 
 -11   3   7       43.79       45.48      2.57 o 
  -9   3   7      209.68      226.05      7.99 o 
  -7   3   7       79.12       86.38      3.01 o 
  -5   3   7      288.48      317.62      4.98 o 
  -3   3   7      182.66      192.06      3.76 o 
  -1   3   7        5.44        3.64      1.31 o 
   1   3   7      262.40      269.18      5.94 o 
   3   3   7       10.01       14.16      2.38 o 
   5   3   7       41.51       37.87      4.63 o 
   7   3   7        3.86        7.78      5.12 o 
 -20   4   7        5.73        8.41      3.39 o 
 -18   4   7       23.81       23.12      3.43 o 
 -16   4   7       30.11       26.23      2.66 o 
 -14   4   7       23.88       23.97      2.34 o 
 -12   4   7       11.26       11.26      1.78 o 
 -10   4   7       63.45       63.13      2.29 o 
  -8   4   7       30.20       34.81      2.42 o 
  -6   4   7      291.80      281.14      5.75 o 
  -4   4   7       28.49       24.80      2.18 o 
  -2   4   7       59.25       48.25      3.79 o 
   0   4   7      144.13      139.87      5.80 o 
   2   4   7       73.66       75.05      4.88 o 
   4   4   7       88.40       91.73      6.56 o 
   6   4   7       31.53       28.15      4.55 o 
 -19   5   7       12.26        9.59      3.42 o 
 -17   5   7       41.89       35.05      3.65 o 
 -15   5   7       43.66       42.35      3.58 o 
 -13   5   7       79.49       72.28      4.18 o 
 -11   5   7      196.82      204.84      5.83 o 
  -9   5   7       29.82       35.17      2.56 o 
  -7   5   7      122.15      121.27      3.98 o 
  -5   5   7       48.20       44.58      3.21 o 
  -3   5   7       48.53       52.51      3.74 o 
  -1   5   7      106.29      106.32      5.45 o 
   1   5   7       34.39       34.60      3.62 o 
   3   5   7        1.02        1.86      2.86 o 
   5   5   7       15.71       31.02      4.93 o 
 -18   6   7        1.16       -2.70      2.70 o 
 -16   6   7        9.69       10.42      2.65 o 
 -14   6   7       63.81       71.60      5.27 o 
 -12   6   7       56.39       57.45      4.67 o 
 -10   6   7       21.55       20.28      2.62 o 
  -8   6   7       30.70       32.53      2.91 o 
  -6   6   7       11.25       10.79      2.22 o 
  -4   6   7      106.02      118.66      5.95 o 
  -2   6   7       30.00       22.72      3.53 o 
   0   6   7       14.44       20.25      7.09 o 
   2   6   7        1.19        1.95      2.79 o 
   4   6   7        5.68        1.65      4.29 o 
 -15   7   7        1.83        2.00      2.27 o 
 -13   7   7       33.48       35.41      3.43 o 
 -11   7   7        4.58       -0.74      1.78 o 
  -9   7   7        7.33        9.98      2.30 o 
  -7   7   7       32.57       33.07      3.07 o 
  -5   7   7       29.87       39.21      3.94 o 
  -3   7   7        6.10        3.63      2.73 o 
  -1   7   7       58.99       58.91      6.52 o 
   1   7   7        4.81        3.02      3.22 o 
   3   7   7        9.33        9.04      3.98 o 
 -14   8   7       23.53       27.70      4.03 o 
 -12   8   7       91.56       92.89      5.69 o 
 -10   8   7       12.35        8.49      3.05 o 
  -8   8   7       13.86       11.11      2.75 o 
  -6   8   7       40.63       52.96      4.54 o 
  -4   8   7        8.07        6.24      2.50 o 
  -2   8   7        0.68        0.10      2.64 o 
   0   8   7        5.59        8.55      3.54 o 
  -9   9   7        1.09       -1.50      2.83 o 
  -7   9   7       10.61       17.23      3.36 o 
  -5   9   7       15.38       21.18      3.75 o 
 -22   0   8       45.58       44.07      6.22 o 
 -20   0   8       45.08       35.11      5.28 o 
 -18   0   8       58.63       50.59      6.75 o 
 -16   0   8      286.04      292.63     12.77 o 
 -14   0   8      162.84      146.62      5.75 o 
 -12   0   8     1039.84     1083.93     18.65 o 
 -10   0   8      586.91      544.17     19.38 o 
  -8   0   8      347.99      359.92      8.20 o 
  -6   0   8      174.41      216.68      7.29 o 
  -4   0   8       59.82       52.00      4.33 o 
  -2   0   8      559.16      553.58     14.37 o 
   0   0   8      348.98      340.95      8.61 o 
   2   0   8      646.56      640.78     13.10 o 
   4   0   8      105.24      120.93      8.24 o 
   6   0   8        6.71       11.32      6.55 o 
 -21   1   8        1.14        5.30      2.49 o 
 -19   1   8       15.79       21.47      2.95 o 
 -17   1   8       24.55       15.61      3.33 o 
 -15   1   8       15.17       17.45      3.00 o 
 -13   1   8       56.17       54.27      2.98 o 
 -11   1   8      344.65      358.46      6.57 o 
  -9   1   8      395.10      374.80      6.56 o 
  -7   1   8       22.89       17.34      1.87 o 
  -5   1   8      372.17      392.71      6.63 o 
  -3   1   8       11.66       14.24      2.47 o 
  -1   1   8       92.96      103.32      3.79 o 
   1   1   8      248.47      247.88      5.04 o 
   3   1   8      119.74      123.29      5.36 o 
   5   1   8       13.96       18.60      3.74 o 
   7   1   8        3.90        9.64      4.84 o 
 -22   2   8       11.58       18.79      4.14 o 
 -20   2   8        7.30        8.72      2.60 o 
 -18   2   8       35.49       37.70      3.40 o 
 -16   2   8       44.27       37.75      3.39 o 
 -14   2   8       26.03       26.53      2.28 o 
 -12   2   8       64.24       67.18      2.99 o 
 -10   2   8      472.17      465.44      7.37 o 
  -8   2   8        0.57       -0.46      1.01 o 
  -6   2   8       14.34       18.50      2.05 o 
  -4   2   8       53.91       58.13      3.82 o 
  -2   2   8      120.08      127.59      5.09 o 
   0   2   8        5.85        4.70      1.90 o 
   2   2   8       95.66       95.81      4.98 o 
   4   2   8       27.58       27.00      3.32 o 
   6   2   8        0.61       -2.77      2.77 o 
 -21   3   8        2.27        4.19      3.56 o 
 -19   3   8        0.06        3.22      3.01 o 
 -17   3   8       39.53       31.43      3.31 o 
 -15   3   8      170.74      178.23      6.66 o 
 -13   3   8       61.76       59.66      3.85 o 
 -11   3   8       33.58       39.52      2.86 o 
  -9   3   8      189.34      180.32      4.81 o 
  -7   3   8        8.50        7.57      2.15 o 
  -5   3   8       31.07       30.99      2.59 o 
  -3   3   8       12.01       13.75      1.83 o 
  -1   3   8       65.84       69.23      3.54 o 
   1   3   8       30.77       26.26      2.81 o 
   3   3   8       48.49       61.02      5.38 o 
   5   3   8        2.92        4.21      4.77 o 
 -20   4   8        2.06        2.23      2.94 o 
 -18   4   8       18.37       12.99      3.23 o 
 -16   4   8       59.55       55.68      3.93 o 
 -14   4   8      157.35      170.14      5.36 o 
 -12   4   8      398.54      410.56      7.55 o 
 -10   4   8      660.55      676.96      9.94 o 
  -8   4   8      239.31      249.35      6.59 o 
  -6   4   8      143.78      141.86      4.91 o 
  -4   4   8       15.46       16.52      2.49 o 
  -2   4   8       16.51       18.38      2.84 o 
   0   4   8       49.66       48.50      4.31 o 
   2   4   8        4.61        1.73      3.30 o 
   4   4   8       61.20       59.80      6.63 o 
 -19   5   8        6.61        5.47      5.24 o 
 -17   5   8       18.56       18.41      3.14 o 
 -15   5   8      116.62      102.55      8.12 o 
 -13   5   8       45.00       49.62      4.59 o 
 -11   5   8       34.08       34.02      3.09 o 
  -9   5   8       45.59       45.62      5.12 o 
  -7   5   8       60.19       60.13      3.93 o 
  -5   5   8      234.69      230.44      6.64 o 
  -3   5   8      136.05      135.20      5.94 o 
  -1   5   8        2.29       -0.55      2.08 o 
   1   5   8       10.80        7.54      3.12 o 
   3   5   8       25.52       32.59     11.44 o 
 -18   6   8        2.95       -2.36      2.76 o 
 -16   6   8        8.54       12.33      2.64 o 
 -14   6   8       23.17       26.42      3.14 o 
 -12   6   8      121.45      123.56      5.44 o 
 -10   6   8       11.34       13.54      2.40 o 
  -8   6   8       62.53       69.94      4.26 o 
  -6   6   8       30.40       35.40      3.30 o 
  -4   6   8        8.55        4.93      2.39 o 
  -2   6   8       22.28       22.41      3.22 o 
   0   6   8       23.28       26.28      3.72 o 
   2   6   8        0.44       -2.05      3.08 o 
 -17   7   8        0.92       -2.07      2.78 o 
 -15   7   8       11.67        7.03      2.78 o 
 -13   7   8       62.81       51.27      4.65 o 
 -11   7   8       18.36       21.34      2.80 o 
  -9   7   8       16.13       17.58      2.71 o 
  -7   7   8       11.08       13.23      2.64 o 
  -5   7   8        6.79        2.64      2.25 o 
  -3   7   8       11.12       22.78      4.88 o 
  -1   7   8        5.99        3.79      2.76 o 
   1   7   8       11.97       10.27      3.22 o 
 -14   8   8       15.74        6.83      3.22 o 
 -12   8   8        5.36        1.51      2.63 o 
 -10   8   8        0.63        4.20      2.61 o 
  -8   8   8        0.18        0.12      2.41 o 
  -6   8   8       12.41       13.25      5.40 o 
  -4   8   8       13.80       11.29      3.16 o 
  -2   8   8        8.14        6.97      3.13 o 
 -23   1   9        0.16        2.92      2.97 o 
 -21   1   9        2.28        3.84      2.44 o 
 -19   1   9       28.37       27.40      3.39 o 
 -17   1   9       11.39       10.23      2.43 o 
 -15   1   9       13.44       16.29      2.37 o 
 -13   1   9       82.13       78.15      3.50 o 
 -11   1   9      195.87      188.54      4.71 o 
  -9   1   9       85.78       87.97      3.45 o 
  -7   1   9      100.64       93.09      3.43 o 
  -5   1   9      194.08      175.50      6.81 o 
  -3   1   9      169.03      164.94      4.62 o 
  -1   1   9       35.71       34.12      2.44 o 
   1   1   9       50.34       48.78      3.78 o 
   3   1   9        1.90        4.13      3.03 o 
   5   1   9        8.80        2.08      5.59 o 
 -22   2   9       24.31       22.98      4.50 o 
 -20   2   9        9.43        7.76      3.09 o 
 -18   2   9        7.56        9.59      2.54 o 
 -16   2   9       99.68      102.90      4.93 o 
 -14   2   9       60.85       64.94      3.20 o 
 -12   2   9      398.47      394.72     10.55 o 
 -10   2   9       32.10       38.11      2.27 o 
  -8   2   9       71.04       75.86      3.21 o 
  -6   2   9      158.54      151.69      4.85 o 
  -4   2   9      133.59      130.23      4.59 o 
  -2   2   9       24.33       17.87      2.64 o 
   0   2   9       57.17       58.62      4.13 o 
   2   2   9       46.32       49.79      4.04 o 
   4   2   9       16.21       17.84      3.78 o 
 -21   3   9        7.52        6.62      3.30 o 
 -19   3   9       20.29       15.39      3.49 o 
 -17   3   9       24.20       32.47      3.51 o 
 -15   3   9      130.48      137.13      5.35 o 
 -13   3   9      142.94      141.41      6.07 o 
 -11   3   9      122.85      109.72      4.46 o 
  -9   3   9      132.22      140.57      5.48 o 
  -7   3   9        9.51       10.32      1.75 o 
  -5   3   9      109.07      106.76      4.98 o 
  -3   3   9        1.23        4.32      1.74 o 
  -1   3   9       26.50       30.05      3.28 o 
   1   3   9       14.21       10.63      5.98 o 
   3   3   9        9.34        9.88      4.84 o 
 -20   4   9        6.57        7.94      4.61 o 
 -18   4   9        4.21        3.97      2.49 o 
 -16   4   9        3.00        1.24      1.88 o 
 -14   4   9       53.26       59.09      3.76 o 
 -12   4   9      450.61      442.31      9.22 o 
 -10   4   9       79.25       74.73      4.39 o 
  -8   4   9       87.15       81.86      4.59 o 
  -6   4   9      118.62      116.48      5.35 o 
  -4   4   9       45.03       41.92      3.64 o 
  -2   4   9       59.64       67.32      9.12 o 
   0   4   9        3.89       -0.41      2.65 o 
   2   4   9        9.39        6.39      3.28 o 
   4   4   9        0.42        6.82      6.14 o 
 -19   5   9        7.45        8.25      3.00 o 
 -17   5   9        4.99        7.43      2.70 o 
 -15   5   9        5.41        5.16      2.99 o 
 -13   5   9       89.23       97.07      5.14 o 
 -11   5   9        9.28       12.09      2.78 o 
  -9   5   9       29.51       35.12      3.28 o 
  -7   5   9       29.32       25.49      3.11 o 
  -5   5   9       30.12       25.61      3.17 o 
  -3   5   9       24.63       21.59      3.49 o 
  -1   5   9        5.82        8.11      3.52 o 
   1   5   9       14.87       15.83      4.00 o 
   3   5   9        2.04        4.50      6.14 o 
 -18   6   9       11.71       11.23      3.09 o 
 -16   6   9       15.93       13.84      3.03 o 
 -14   6   9       36.20       37.02      3.69 o 
 -12   6   9       27.09       29.51      3.30 o 
 -10   6   9        0.71       -1.91      1.91 o 
  -8   6   9        3.63        3.51      2.25 o 
  -6   6   9        4.15        0.93      4.08 o 
  -4   6   9       16.59       15.68      3.01 o 
  -2   6   9        6.90        2.62      2.62 o 
   0   6   9        4.85        9.44      3.52 o 
 -15   7   9       33.50       27.25      4.22 o 
 -13   7   9       17.99       16.22      3.88 o 
 -11   7   9        2.69        3.30      2.36 o 
  -9   7   9       20.23       25.50      3.38 o 
  -7   7   9       33.62       29.73      3.57 o 
  -5   7   9        4.33        3.77      2.68 o 
  -3   7   9       18.91       22.81      4.15 o 
  -1   7   9       13.32       16.46      3.67 o 
 -12   8   9        1.28        0.64      4.57 o 
 -10   8   9        0.34       -0.60      2.31 o 
  -8   8   9       26.98       35.36      3.86 o 
  -6   8   9        3.87        1.46      2.75 o 
  -4   8   9        4.70       17.32      8.46 o 
 -22   0  10        2.28        8.92      4.27 o 
 -20   0  10       27.52       20.69      4.47 o 
 -18   0  10       33.68       28.54      4.62 o 
 -16   0  10       24.62       25.66      4.19 o 
 -14   0  10       80.58       91.46      6.54 o 
 -12   0  10      701.94      721.65     17.39 o 
 -10   0  10      332.23      338.93     10.39 o 
  -8   0  10        8.49       10.05      8.32 o 
  -6   0  10       61.45       69.32      9.07 o 
  -4   0  10      153.82      163.40      7.60 o 
  -2   0  10       79.94       77.97      5.02 o 
   0   0  10       22.13       16.25      3.47 o 
   2   0  10        2.97       -0.14      6.00 o 
   4   0  10       22.59       20.74      9.14 o 
 -23   1  10       10.35       13.14      3.30 o 
 -21   1  10        2.73        3.43      2.49 o 
 -19   1  10       24.85       19.41      2.94 o 
 -17   1  10       72.88       66.88      4.21 o 
 -15   1  10      113.30      118.20      4.85 o 
 -13   1  10       40.65       41.48      2.92 o 
 -11   1  10      674.04      617.07     12.59 o 
  -9   1  10      123.65      119.71      4.04 o 
  -7   1  10      198.99      191.25      5.50 o 
  -5   1  10      244.46      228.02      5.91 o 
  -3   1  10       77.86       67.77      4.34 o 
  -1   1  10       15.43       15.26      2.62 o 
   1   1  10        3.67       -0.71      2.24 o 
   3   1  10        9.42       14.81      7.57 o 
 -22   2  10        6.13        6.42      3.99 o 
 -20   2  10       21.33       25.35      4.15 o 
 -18   2  10       26.68       28.13      3.43 o 
 -16   2  10      136.72      131.68      4.62 o 
 -14   2  10       66.19       68.05      3.69 o 
 -12   2  10      188.35      192.36      7.39 o 
 -10   2  10      419.94      429.51      7.27 o 
  -8   2  10      147.97      144.91      5.14 o 
  -6   2  10       18.94       20.46      2.78 o 
  -4   2  10       16.76       12.48      3.15 o 
  -2   2  10       11.84       15.78      2.78 o 
   0   2  10       20.50       32.48      3.56 o 
   2   2  10       14.27        9.61      3.91 o 
 -21   3  10       14.79       14.27      3.80 o 
 -19   3  10       50.14       48.27      4.98 o 
 -17   3  10       58.30       56.64      4.20 o 
 -15   3  10       31.80       27.66      4.24 o 
 -13   3  10      230.37      232.54      6.53 o 
 -11   3  10       76.04       72.10      3.99 o 
  -9   3  10       41.40       41.33      2.93 o 
  -7   3  10      111.77       95.05      3.94 o 
  -5   3  10       51.21       52.13      3.27 o 
  -3   3  10        2.56       -0.45      1.96 o 
  -1   3  10        5.82        4.62      2.96 o 
   1   3  10       21.10       28.28      4.37 o 
 -20   4  10        0.95       -0.57      2.78 o 
 -18   4  10        4.06        1.76      2.40 o 
 -16   4  10        2.24       -2.15      2.15 o 
 -14   4  10      171.51      182.31      7.05 o 
 -12   4  10        6.43        7.16      1.85 o 
 -10   4  10       11.12       13.94      2.51 o 
  -8   4  10        3.60        6.43      2.31 o 
  -6   4  10        8.30        9.49      2.63 o 
  -4   4  10       16.43       10.63      3.50 o 
  -2   4  10        3.36        5.07      2.88 o 
   0   4  10       12.91       18.86      4.04 o 
   2   4  10       28.90       34.37      8.81 o 
 -19   5  10        3.46        2.85      2.66 o 
 -17   5  10       22.17       26.03      3.39 o 
 -15   5  10       10.08        6.19      2.54 o 
 -13   5  10       34.70       37.43      3.67 o 
 -11   5  10       44.00       43.27      3.83 o 
  -9   5  10       17.76       19.28      2.93 o 
  -7   5  10       13.00       13.21      2.84 o 
  -5   5  10       24.67       22.30      3.18 o 
  -3   5  10        3.96        1.95      3.17 o 
  -1   5  10       31.46       38.80      5.13 o 
   1   5  10       17.28       24.01      8.32 o 
 -18   6  10        4.35        2.87      4.43 o 
 -16   6  10        0.74        0.77      2.53 o 
 -14   6  10       40.83       36.77      3.93 o 
 -12   6  10        4.77        2.19      2.74 o 
 -10   6  10        4.27        6.93      2.68 o 
  -8   6  10       35.36       32.58      3.49 o 
  -6   6  10        9.14       14.24      3.08 o 
  -4   6  10       29.58       39.83      8.70 o 
  -2   6  10        5.74        6.03      3.59 o 
 -15   7  10       39.25       38.59      5.16 o 
 -13   7  10       23.97       29.63      3.74 o 
 -11   7  10       14.14       14.40      4.04 o 
  -9   7  10        0.53        0.31      2.57 o 
  -7   7  10        4.24       -0.15      2.62 o 
  -5   7  10        4.05        3.81      2.81 o 
  -3   7  10        2.30       -0.68      6.96 o 
 -10   8  10        9.91       20.87      8.46 o 
 -23   1  11        8.47        7.41      5.67 o 
 -21   1  11       15.36       16.22      4.47 o 
 -19   1  11       29.12       26.96      3.32 o 
 -17   1  11        2.95        1.23      2.10 o 
 -15   1  11        5.24        1.55      2.09 o 
 -13   1  11       54.19       57.86      3.84 o 
 -11   1  11       82.41       85.76      4.28 o 
  -9   1  11       38.00       42.00      3.56 o 
  -7   1  11       21.84       20.00      2.99 o 
  -5   1  11       43.63       45.81      3.86 o 
  -3   1  11       29.57       32.30      3.51 o 
  -1   1  11        0.43       -2.06      2.06 o 
   1   1  11        6.84        4.04      4.29 o 
 -22   2  11       18.76       18.64      4.21 o 
 -20   2  11       36.84       32.22      4.63 o 
 -18   2  11       17.11       18.95      3.70 o 
 -16   2  11       39.94       33.04      6.14 o 
 -14   2  11      139.52      149.39     14.20 o 
 -12   2  11       11.26       16.35      3.16 o 
 -10   2  11      245.60      256.04      8.09 o 
  -8   2  11      167.05      149.58      6.41 o 
  -6   2  11       86.30       64.02      4.37 o 
  -4   2  11       10.78       15.92      4.41 o 
  -2   2  11        1.19       -2.66      2.87 o 
   0   2  11       19.81       22.92      3.57 o 
 -21   3  11       14.52        9.73      4.14 o 
 -19   3  11        0.07       -0.43      2.59 o 
 -17   3  11       72.87       77.86      5.75 o 
 -15   3  11      184.17      205.91      6.68 o 
 -13   3  11      350.53      335.65      8.34 o 
 -11   3  11        4.13        2.35      2.35 o 
  -9   3  11       99.50      105.87      4.49 o 
  -7   3  11       47.02       37.91      3.33 o 
  -5   3  11       12.07       10.70      2.49 o 
  -3   3  11       41.16       47.87      5.12 o 
  -1   3  11        2.50       -2.69      2.69 o 
   1   3  11        1.34       -6.00      6.00 o 
 -20   4  11        8.70       11.88      3.21 o 
 -18   4  11       32.21       29.83      3.95 o 
 -16   4  11        8.77        7.83      2.94 o 
 -14   4  11       11.06       11.52      2.72 o 
 -12   4  11        9.65        8.53      2.49 o 
 -10   4  11       20.29       18.38      2.96 o 
  -8   4  11       30.93       34.40      5.22 o 
  -6   4  11        9.53        5.27      2.98 o 
  -4   4  11       15.10       16.81      3.77 o 
  -2   4  11        3.69        3.42      3.20 o 
   0   4  11        8.56        8.14      3.86 o 
 -19   5  11        4.14        5.04      3.59 o 
 -17   5  11        1.98        0.30      2.70 o 
 -15   5  11       34.99       38.56      3.93 o 
 -13   5  11       11.71        8.39      2.80 o 
 -11   5  11        6.41        2.00      2.26 o 
  -9   5  11       72.62       70.87      4.85 o 
  -7   5  11       13.39       14.76      3.29 o 
  -5   5  11        5.29        2.38      3.52 o 
  -3   5  11        4.39        7.06      3.52 o 
 -18   6  11        3.84        6.31      3.02 o 
 -16   6  11       16.76       18.23      3.49 o 
 -14   6  11       17.71       14.66      3.18 o 
 -12   6  11       25.39       22.72      3.46 o 
 -10   6  11        5.21        0.20      2.32 o 
  -8   6  11       14.30       15.07      3.35 o 
  -6   6  11        8.18        8.11      3.31 o 
  -4   6  11        0.22       -2.46      3.52 o 
 -15   7  11        1.67        2.50      2.86 o 
 -13   7  11        2.83        2.51      2.70 o 
 -11   7  11        0.00       -2.30      2.30 o 
  -9   7  11       14.29       15.83      3.39 o 
  -7   7  11        9.18        7.02      3.27 o 
 -22   0  12        1.83        7.76      4.32 o 
 -20   0  12        0.42        0.10      3.42 o 
 -18   0  12       46.91       55.62      5.94 o 
 -16   0  12       18.12       22.55      4.29 o 
 -14   0  12       45.00       55.86      5.73 o 
 -12   0  12      245.50      232.17      9.53 o 
 -10   0  12       10.85       15.88      5.73 o 
  -8   0  12        6.70        4.67      2.95 o 
  -6   0  12       28.50       23.89      6.00 o 
  -4   0  12        7.15        7.34      3.74 o 
  -2   0  12       26.06       37.11      8.59 o 
   0   0  12        3.39        8.73      7.23 o 
 -23   1  12        4.64        5.35      4.99 o 
 -21   1  12        0.96        2.66      2.63 o 
 -19   1  12       14.75       10.56      2.79 o 
 -17   1  12        1.92        0.77      2.14 o 
 -15   1  12        2.58        3.18      2.39 o 
 -13   1  12      227.42      236.70      6.69 o 
 -11   1  12       48.56       47.99      3.64 o 
  -9   1  12       10.73       13.47      2.46 o 
  -7   1  12       55.12       52.23      7.84 o 
  -5   1  12       20.35       26.74      3.38 o 
  -3   1  12        4.59        8.56      4.66 o 
  -1   1  12        4.44        2.43      4.52 o 
 -22   2  12       22.27       25.58      4.45 o 
 -20   2  12       28.13       20.37      4.04 o 
 -18   2  12        7.54        6.05      2.94 o 
 -16   2  12       22.07       30.27      4.19 o 
 -14   2  12      127.56      131.80      7.14 o 
 -12   2  12      186.27      196.43      7.57 o 
 -10   2  12       17.61       17.84      3.46 o 
  -8   2  12       68.70       60.90      4.36 o 
  -6   2  12       46.94       41.11      3.81 o 
  -4   2  12        2.14        0.83      2.36 o 
  -2   2  12        5.21        4.42      2.68 o 
 -21   3  12        9.66       10.40      3.54 o 
 -19   3  12        6.50        7.29      4.52 o 
 -17   3  12       31.99       30.05      5.27 o 
 -15   3  12       10.72       11.05      2.81 o 
 -13   3  12       41.70       40.26     10.29 o 
 -11   3  12      152.17      161.67      6.78 o 
  -9   3  12       35.51       28.88      3.64 o 
  -7   3  12       14.02       12.36      5.16 o 
  -5   3  12        9.46        8.46      3.92 o 
  -3   3  12        6.20        8.26      3.55 o 
 -20   4  12        2.43        0.27      4.08 o 
 -18   4  12        6.61       15.01      4.52 o 
 -16   4  12       24.65       28.65      5.12 o 
 -14   4  12       18.82       17.19      5.40 o 
 -12   4  12       21.15       27.07      4.37 o 
 -10   4  12        7.27        7.16      3.17 o 
  -8   4  12        5.73        2.14      2.79 o 
  -6   4  12        5.08        3.58      3.33 o 
  -4   4  12        3.08        7.68      3.66 o 
 -19   5  12        6.85       11.16      4.09 o 
 -17   5  12        2.40       -1.67      2.76 o 
 -15   5  12        4.18        4.66      2.74 o 
 -13   5  12        0.01       -0.99      2.61 o 
 -11   5  12       15.25       20.57      4.08 o 
  -9   5  12       16.20       15.11      4.16 o 
  -7   5  12        0.34       -1.81      2.83 o 
  -5   5  12        3.08        3.64      4.59 o 
 -16   6  12        1.62        4.90      2.84 o 
 -14   6  12        5.85        3.47      2.72 o 
 -12   6  12        8.66        4.55      2.97 o 
 -10   6  12        9.51       10.44      3.94 o 
  -8   6  12        0.31       -0.38      3.39 o 
  -6   6  12       11.54       26.74      9.14 o 
 -23   1  13        5.86       14.76      5.38 o 
 -21   1  13        3.04        5.55      3.36 o 
 -19   1  13        8.30        5.22      4.19 o 
 -17   1  13       10.47        9.69      2.56 o 
 -15   1  13       28.53       30.17      4.12 o 
 -13   1  13       19.76       25.13      3.80 o 
 -11   1  13       25.72       25.20      3.61 o 
  -9   1  13        2.90        3.77      2.85 o 
  -7   1  13       10.60       15.43      3.12 o 
  -5   1  13        0.07        2.10      2.64 o 
  -3   1  13        4.55        1.10      5.31 o 
 -22   2  13       12.27       15.40      4.25 o 
 -20   2  13        3.51        6.60      3.46 o 
 -18   2  13        4.58        5.87      3.19 o 
 -16   2  13        9.29       12.98      3.32 o 
 -14   2  13       17.56       16.09      4.05 o 
 -12   2  13       17.61       13.96      6.20 o 
 -10   2  13        8.32        7.11      2.93 o 
  -8   2  13        0.83        3.99      2.57 o 
  -6   2  13        0.35        0.50      2.61 o 
  -4   2  13       13.48        9.66      3.28 o 
 -21   3  13       12.52        8.78      3.78 o 
 -19   3  13       26.17       27.10      4.16 o 
 -17   3  13        4.38        6.37      3.15 o 
 -15   3  13       11.30        6.82      2.97 o 
 -13   3  13       20.88       29.26      3.98 o 
 -11   3  13       13.41        8.21      2.63 o 
  -9   3  13        0.14       -0.89      3.17 o 
  -7   3  13        5.49       -0.86      3.53 o 
  -5   3  13        2.67        6.18      3.76 o 
 -20   4  13        3.18        3.96      4.39 o 
 -18   4  13       25.50       18.58      4.87 o 
 -16   4  13        9.82       -2.69      2.69 o 
 -14   4  13       10.61        8.16      3.40 o 
 -12   4  13       12.07        9.84      3.55 o 
 -10   4  13       13.46       13.91      4.08 o 
  -8   4  13        2.83        4.31      3.29 o 
  -6   4  13        3.76        1.84      3.37 o 
 -17   5  13       13.41       10.52      4.95 o 
 -15   5  13        5.01        8.15      3.85 o 
 -13   5  13       18.40       25.66      5.01 o 
 -11   5  13        5.30        1.91      3.38 o 
  -9   5  13       16.49        9.78      5.26 o 
  -7   5  13       11.86       14.78      6.39 o 
 -14   6  13        5.39       13.98      5.49 o 
 -12   6  13        1.89        1.46      4.80 o 
 -22   0  14        7.64        7.07      4.62 o 
 -20   0  14        4.39       -2.93      6.00 o 
 -18   0  14       37.87       43.92      7.23 o 
 -16   0  14       13.64       14.13      6.96 o 
 -14   0  14       38.40       35.21      5.73 o 
 -12   0  14       15.02       12.94     10.50 o 
 -10   0  14       24.80       33.70      7.91 o 
  -8   0  14       15.08       13.10      6.55 o 
  -6   0  14       13.70       22.09      5.45 o 
 -21   1  14        4.05        1.77      3.56 o 
 -19   1  14       23.19       34.78      5.63 o 
 -17   1  14        4.30        0.79      3.02 o 
 -15   1  14        0.53        2.74      3.34 o 
 -13   1  14        4.23        9.16      3.40 o 
 -11   1  14        0.60        3.46      4.04 o 
  -9   1  14        3.75       -2.92      3.39 o 
  -7   1  14       14.64       14.10      3.14 o 
  -5   1  14       11.31       23.86      4.27 o 
 -20   2  14        8.81       14.42      4.08 o 
 -18   2  14        2.52        0.97      2.97 o 
 -16   2  14        3.93        6.96      3.31 o 
 -14   2  14        5.09        4.00      2.91 o 
 -12   2  14       10.01        8.52      4.03 o 
 -10   2  14        0.75        0.70      2.43 o 
  -8   2  14        4.05        0.57      2.78 o 
  -6   2  14        7.96        3.95      3.55 o 
 -19   3  14       19.77       25.53      5.88 o 
 -17   3  14       11.48        9.09      3.37 o 
 -15   3  14       22.17       21.74      5.65 o 
 -13   3  14       26.06       23.13      3.47 o 
 -11   3  14        1.08        3.40      3.33 o 
  -9   3  14        0.90        4.19      4.28 o 
  -7   3  14       10.18       10.05      3.92 o 
 -18   4  14       24.68       20.78      6.68 o 
 -16   4  14        5.44        6.16      3.65 o 
 -14   4  14        8.06        8.60      4.24 o 
 -12   4  14       31.82       33.03      5.08 o 
 -10   4  14        7.65       11.11      3.80 o 
  -8   4  14       21.41       38.06     10.37 o 
 -15   5  14       10.68        3.52      3.73 o 
 -13   5  14       14.28       15.80      4.37 o 
 -21   1  15        8.12        7.33      7.69 o 
 -19   1  15        2.03       -3.11      3.11 o 
 -17   1  15        4.28        5.83      3.49 o 
 -15   1  15        4.90       12.17      3.78 o 
 -13   1  15        1.34       -0.42      3.19 o 
 -11   1  15        6.70        6.75      3.54 o 
  -9   1  15        9.11       11.14      4.02 o 
 -20   2  15        2.52       -2.75      3.23 o 
 -18   2  15        7.71        7.32      3.78 o 
 -16   2  15        0.89       -0.36      2.95 o 
 -14   2  15        1.98        1.51      3.31 o 
 -12   2  15        7.80        6.07      3.37 o 
 -10   2  15        0.74       -2.44      2.44 o 
 -19   3  15        9.12        1.64      6.55 o 
 -17   3  15       13.26        6.91      4.99 o 
 -15   3  15        1.66       -1.24      3.83 o 
 -13   3  15        2.96       -0.76      3.25 o 
 -11   3  15        9.36       10.16      4.28 o 
 -18   0  16        0.50        6.41      6.68 o 
 -16   0  16        3.56        5.32      6.41 o 
 -14   0  16       18.05       18.28      7.64 o 
 -17   1  16        7.96        4.62      3.78 o 
 -15   1  16        1.63        2.74      3.38 o 
                                                 
